# Supplementary material for: Crystal structure of hydro­cortisone 17-butyrate
Source: Acta Crystallogr Sect E Struct Rep Online. 2014 Nov 5;70(Pt 12):o1239–40. doi: 10.1107/S1600536814023903 (PMC4257404; doi:10.1107/S1600536814023903)
Supplement: Supplementary file 1 [file e-70-o1239-sup1.cif]

##############################################################################
#                                                                            #
# This CIF contains the data in a paper accepted for publication in          #
# Acta Crystallographica Section E. It conforms to the requirements of       #
# Notes for Authors for Acta Crystallographica Section E, and has been       #
# peer reviewed under the auspices of the IUCr Commission on Journals.       #
#                                                                            #
# Full details of the Crystallographic Information File format               #
# are given in the paper "The Crystallographic Information File (CIF):       #
# a New Standard Archive File for Crystallography" by S. R. Hall, F. H.      #
# Allen and I. D. Brown [Acta Cryst. (1991), A47, 655-685].                  #
#                                                                            #
# The current version of the core CIF dictionary is obtainable from          #
# ftp://ftp.iucr.org/pub/cif_core.dic.                                       #
#                                                                            #
# Software is freely available for graphical display of the structure(s)     #
# in this CIF. For information consult the CIF software page                 #
# http://www.iucr.org/resources/cif/software.                                #
#                                                                            #
# This file may be used for bona fide research purposes within the           #
# scientific community so long as proper attribution is given to the journal # 
# article from which it was obtained.                                        #
#                                                                            #
##############################################################################
data_I
_database_code_depnum_ccdc_archive 'CCDC 1031721'
_audit_creation_method
;
Olex2 1.2
(compiled 2014.06.18 svn.r2945 for OlexSys, GUI svn.r4846)
;
_chemical_name_systematic
;\
(8<i>S</i>,9<i>S</i>,10<i>R</i>,11<i>S</i>,13<i>S</i>,14<i>S</i>,17<i>R</i>)-\
11-Hydroxy-17-(2-hydroxyacetyl)-10,13-dimethyl-3-oxo-2,6,7,8,9,11,12,14,15,16-\
decahydro-1<i>H</i>-cyclopenta[<i>a</i>]phenanthren-17-yl butanoate
;
_chemical_name_common
;
Hydrocortisone 17-butyrate
;
_chemical_formula_moiety     'C25 H36 O6'
_chemical_formula_sum     'C25 H36 O6'
_chemical_formula_iupac     'C25 H36 O6'
_chemical_formula_weight     432.54
_chemical_melting_point     ?
_space_group_crystal_system     orthorhombic
_space_group_name_H-M_alt     'P 21 21 21'
_space_group_name_Hall     'P 2ac 2ab'
loop_
    _space_group_symop_id
    _space_group_symop_operation_xyz
    1 'x, y, z'
    2 '-x+1/2, -y, z+1/2'
    3 'x+1/2, -y+1/2, -z'
    4 '-x, y+1/2, -z+1/2'
_cell_length_a     9.05738(8)
_cell_length_b     11.87633(9)
_cell_length_c     21.13465(15)
_cell_angle_alpha     90.00
_cell_angle_beta     90.00
_cell_angle_gamma     90.00
_cell_volume     2273.42(3)
_cell_formula_units_Z     4
_cell_measurement_reflns_used     14007
_cell_measurement_theta_min     4.1770
_cell_measurement_theta_max     72.3870
_cell_measurement_temperature     291(2)
_exptl_crystal_description     block
_exptl_crystal_colour     colourless
_exptl_crystal_size_max     0.22
_exptl_crystal_size_mid     0.2
_exptl_crystal_size_min     0.2
_exptl_crystal_density_diffrn     1.264
_exptl_crystal_density_meas     ?
_exptl_crystal_density_method     'not measured'
_exptl_crystal_F_000     936
_exptl_absorpt_coefficient_mu     0.721
_exptl_absorpt_correction_type     multi-scan
_exptl_absorpt_process_details
;
(CrysAlis PRO (Agilent, 2011)
;
_exptl_absorpt_correction_T_min     0.95219
_exptl_absorpt_correction_T_max     1.00000
_exptl_special_details     ?
_diffrn_ambient_temperature     291.15
_diffrn_radiation_type     CuK\a
_diffrn_radiation_wavelength     1.54184
_diffrn_radiation_monochromator     graphite
_diffrn_measurement_device_type     'Agilent Xcalibur Eos Gemini'
_diffrn_measurement_method     '\w scans'
_diffrn_detector_area_resol_mean     16.2312
_diffrn_reflns_number     23353
_diffrn_reflns_av_R_equivalents     0.0207
_diffrn_reflns_theta_min     4.18
_diffrn_reflns_theta_max     72.25
_diffrn_reflns_theta_full     72.25
_diffrn_measured_fraction_theta_max     0.999
_diffrn_measured_fraction_theta_full     0.999
_diffrn_reflns_limit_h_min     -9
_diffrn_reflns_limit_h_max     11
_diffrn_reflns_limit_k_min     -14
_diffrn_reflns_limit_k_max     14
_diffrn_reflns_limit_l_min     -26
_diffrn_reflns_limit_l_max     26
_diffrn_standards_number     ?
_diffrn_standards_interval_count     ?
_diffrn_standards_interval_time     ?
_diffrn_standards_decay_%     ?
_refine_special_details
;
Refinement of <i>F</i>^2^ against ALL reflections. The weighted <i>R</i>-factor
<i>wR</i> and goodness of fit <i>S</i> are based on <i>F</i>^2^, conventional
<i>R</i>-factors <i>R</i> are based on <i>F</i>, with <i>F</i> set to zero for
negative <i>F</i>^2^. The threshold expression of <i>F</i>^2^ >
\s(<i>F</i>^2^) is used only for calculating <i>R</i>-factors(gt) <i>etc</i>.
and is not relevant to the choice of reflections for refinement.
<i>R</i>-factors based on <i>F</i>^2^ are statistically about twice as large
as those based on <i>F</i>, and <i>R</i>- factors based on ALL data will be
even larger.
;
_reflns_number_total     4496
_reflns_number_gt     4389
_reflns_threshold_expression     I>2\s(I)
_refine_ls_structure_factor_coef     Fsqd
_refine_ls_matrix_type     full
_refine_ls_R_factor_all     0.0407
_refine_ls_R_factor_gt     0.0399
_refine_ls_wR_factor_gt     0.1099
_refine_ls_wR_factor_ref     0.1109
_refine_ls_goodness_of_fit_ref     1.064
_refine_ls_restrained_S_all     1.086
_refine_ls_number_reflns     4496
_refine_ls_number_parameters     301
_refine_ls_number_restraints     4
_refine_ls_hydrogen_treatment     mixed
_refine_ls_weighting_scheme     calc
_refine_ls_weighting_details
         'calc w=1/[\s^2^(Fo^2^)+(0.0712P)^2^+0.3126P] where P=(Fo^2^+2Fc^2^)/3'
_atom_sites_solution_hydrogens     geom
_atom_sites_solution_primary     direct
_atom_sites_solution_secondary     difmap
_refine_ls_shift/su_max     0.001
_refine_ls_shift/su_mean     0.000
_refine_diff_density_max     0.311
_refine_diff_density_min     -0.280
_refine_ls_extinction_method     none
_refine_ls_extinction_coef     ?
_refine_ls_abs_structure_details
;
Flack (1983), 1932 Friedel pairs
;
_refine_ls_abs_structure_Flack     0.02(18)
loop_
    _atom_type_symbol
    _atom_type_description
    _atom_type_scat_dispersion_real
    _atom_type_scat_dispersion_imag
    _atom_type_scat_source
    'C' 'C' 0.0181 0.0091
                         'International Tables Vol C Tables 4.2.6.8 and 6.1.1.4'
    'H' 'H' 0.0000 0.0000
                         'International Tables Vol C Tables 4.2.6.8 and 6.1.1.4'
    'O' 'O' 0.0492 0.0322
                         'International Tables Vol C Tables 4.2.6.8 and 6.1.1.4'
_computing_data_collection
;
CrysAlis PRO (Agilent, 2011)
;
_computing_cell_refinement
;
CrysAlis PRO (Agilent, 2011)
;
_computing_data_reduction
;
CrysAlis PRO (Agilent, 2011)
;
_computing_structure_solution
;
SHELXS97 (Sheldrick, 2008)
;
_computing_structure_refinement
;
SHELXL97 (Sheldrick, 2008)
;
_computing_molecular_graphics
;
OLEX2 (Dolomanov <i>et al.</i>, 2009)
;
_computing_publication_material
;
OLEX2 (Dolomanov <i>et al.</i>, 2009)
;
loop_
    _atom_site_type_symbol
    _atom_site_label
    _atom_site_fract_x
    _atom_site_fract_y
    _atom_site_fract_z
    _atom_site_U_iso_or_equiv
    _atom_site_adp_type
    _atom_site_calc_flag
    _atom_site_occupancy
    _atom_site_disorder_assembly
    _atom_site_disorder_group
    O O1 -0.36156(14) 0.73133(12) 0.93301(6) 0.0499(3) Uani d 1 . .
    O O2 0.38389(14) 0.61706(12) 0.87774(6) 0.0468(3) Uani d 1 . .
    H H2 0.4512 0.6572 0.8906 0.070 Uiso calc 1 . .
    O O3 0.70484(17) 0.51666(13) 0.64786(8) 0.0624(4) Uani d 1 . .
    O O4 0.8532(2) 0.7026(2) 0.67034(11) 0.0791(5) Uani d 1 . .
    H H4 0.866(3) 0.638(2) 0.6577(13) 0.059(7) Uiso d 1 . .
    O O5 0.39480(15) 0.69247(10) 0.63513(5) 0.0448(3) Uani d 1 . .
    O O6 0.5163(2) 0.66663(14) 0.54407(7) 0.0670(4) Uani d 1 . .
    C C1 0.02943(18) 0.72375(15) 0.90894(8) 0.0409(3) Uani d 1 . .
    H H1A 0.1177 0.7472 0.9314 0.049 Uiso calc 1 . .
    H H1B 0.0142 0.7759 0.8743 0.049 Uiso calc 1 . .
    C C2 -0.1022(2) 0.73130(18) 0.95395(9) 0.0483(4) Uani d 1 . .
    H H2A -0.0831 0.6860 0.9912 0.058 Uiso calc 1 . .
    H H2B -0.1154 0.8087 0.9674 0.058 Uiso calc 1 . .
    C C3 -0.24009(18) 0.69069(14) 0.92219(7) 0.0391(3) Uani d 1 . .
    C C4 -0.22232(18) 0.59526(15) 0.87958(8) 0.0408(3) Uani d 1 . .
    H H4A -0.3071 0.5621 0.8632 0.049 Uiso calc 1 . .
    C C5 -0.09161(18) 0.55240(13) 0.86262(7) 0.0373(3) Uani d 1 . .
    C C6 -0.0827(2) 0.44526(14) 0.82502(9) 0.0453(4) Uani d 1 . .
    H H6A -0.1814 0.4225 0.8126 0.054 Uiso calc 1 . .
    H H6B -0.0415 0.3862 0.8513 0.054 Uiso calc 1 . .
    C C7 0.0122(2) 0.45906(15) 0.76617(9) 0.0440(4) Uani d 1 . .
    H H7A -0.0378 0.5087 0.7367 0.053 Uiso calc 1 . .
    H H7B 0.0237 0.3864 0.7458 0.053 Uiso calc 1 . .
    C C8 0.16479(17) 0.50722(13) 0.78101(7) 0.0336(3) Uani d 1 . .
    H H8 0.2217 0.4516 0.8051 0.040 Uiso calc 1 . .
    C C9 0.15146(16) 0.61680(12) 0.82020(7) 0.0311(3) Uani d 1 . .
    H H9 0.0957 0.6684 0.7930 0.037 Uiso calc 1 . .
    C C10 0.05504(16) 0.60493(14) 0.88151(7) 0.0339(3) Uani d 1 . .
    C C11 0.30159(18) 0.67602(13) 0.83072(7) 0.0355(3) Uani d 1 . .
    H H11 0.2813 0.7517 0.8471 0.043 Uiso calc 1 . .
    C C12 0.39077(18) 0.68924(12) 0.76887(7) 0.0352(3) Uani d 1 . .
    H H12A 0.3440 0.7461 0.7427 0.042 Uiso calc 1 . .
    H H12B 0.4893 0.7156 0.7791 0.042 Uiso calc 1 . .
    C C13 0.40305(17) 0.57970(12) 0.73084(7) 0.0336(3) Uani d 1 . .
    C C14 0.24614(18) 0.53463(12) 0.71963(7) 0.0340(3) Uani d 1 . .
    H H14 0.1906 0.5951 0.6989 0.041 Uiso calc 1 . .
    C C15 0.2669(2) 0.44163(14) 0.67029(8) 0.0438(4) Uani d 1 . .
    H H15A 0.1773 0.4307 0.6459 0.053 Uiso calc 1 . .
    H H15B 0.2934 0.3710 0.6903 0.053 Uiso calc 1 . .
    C C16 0.3930(2) 0.48456(16) 0.62797(8) 0.0483(4) Uani d 1 . .
    H H16A 0.3556 0.5039 0.5864 0.058 Uiso calc 1 . .
    H H16B 0.4679 0.4268 0.6232 0.058 Uiso calc 1 . .
    C C17 0.4592(2) 0.58969(13) 0.66039(7) 0.0388(3) Uani d 1 . .
    C C18 0.1214(2) 0.52665(18) 0.93282(8) 0.0505(4) Uani d 1 . .
    H H18A 0.0463 0.5073 0.9630 0.076 Uiso calc 1 . .
    H H18B 0.2007 0.5648 0.9540 0.076 Uiso calc 1 . .
    H H18C 0.1583 0.4593 0.9133 0.076 Uiso calc 1 . .
    C C19 0.5017(2) 0.49307(15) 0.76391(8) 0.0423(4) Uani d 1 . .
    H H19A 0.5989 0.5239 0.7693 0.063 Uiso calc 1 . .
    H H19B 0.5073 0.4261 0.7386 0.063 Uiso calc 1 . .
    H H19C 0.4607 0.4750 0.8045 0.063 Uiso calc 1 . .
    C C20 0.6275(2) 0.59745(15) 0.65638(8) 0.0460(4) Uani d 1 . .
    C C21 0.7000(3) 0.7106(2) 0.66925(12) 0.0609(5) Uani d 1 . .
    H H21A 0.672(3) 0.740(3) 0.7116(14) 0.076(8) Uiso d 1 . .
    H H21B 0.656(4) 0.773(3) 0.6395(17) 0.100(11) Uiso d 1 . .
    C C22 0.4291(3) 0.71949(17) 0.57472(9) 0.0525(5) Uani d 1 . .
    C C23 0.3459(4) 0.8215(2) 0.55363(12) 0.0835(8) Uani d 1 A .
    H H23A 0.2414 0.8036 0.5535 0.100 Uiso calc 1 . .
    H H23B 0.3612 0.8807 0.5846 0.100 Uiso calc 1 . .
    C C24 0.3861(5) 0.8661(3) 0.49010(13) 0.0950(10) Uani d 1 . .
    H H24A 0.3902 0.8041 0.4602 0.114 Uiso calc 0.742(6) A 1
    H H24B 0.3098 0.9176 0.4760 0.114 Uiso calc 0.742(6) A 1
    H H24C 0.4756 0.8270 0.4776 0.114 Uiso calc 0.258(6) A 2
    H H24D 0.3093 0.8410 0.4614 0.114 Uiso calc 0.258(6) A 2
    C C25 0.5263(6) 0.9239(4) 0.4900(2) 0.1017(15) Uani d 0.742(6) A 1
    H H25A 0.5190 0.9910 0.5151 0.153 Uiso calc 0.742(6) A 1
    H H25B 0.5522 0.9436 0.4474 0.153 Uiso calc 0.742(6) A 1
    H H25C 0.6008 0.8755 0.5074 0.153 Uiso calc 0.742(6) A 1
    C C25A 0.4109(19) 0.9858(11) 0.4760(7) 0.1017(15) Uani d 0.258(6) A 2
    H H25D 0.3263 1.0159 0.4545 0.153 Uiso calc 0.258(6) A 2
    H H25E 0.4965 0.9935 0.4496 0.153 Uiso calc 0.258(6) A 2
    H H25F 0.4262 1.0263 0.5148 0.153 Uiso calc 0.258(6) A 2
loop_
    _atom_site_aniso_label
    _atom_site_aniso_U_11
    _atom_site_aniso_U_22
    _atom_site_aniso_U_33
    _atom_site_aniso_U_12
    _atom_site_aniso_U_13
    _atom_site_aniso_U_23
    O1 0.0363(6) 0.0593(7) 0.0543(7) 0.0030(5) 0.0045(5) -0.0085(6)
    O2 0.0376(6) 0.0639(8) 0.0387(6) -0.0106(6) -0.0084(5) 0.0032(5)
    O3 0.0531(8) 0.0558(8) 0.0784(10) 0.0067(6) 0.0191(7) -0.0034(7)
    O4 0.0565(9) 0.0848(13) 0.0961(14) -0.0210(9) 0.0018(9) -0.0035(11)
    O5 0.0565(7) 0.0433(6) 0.0346(5) 0.0032(5) 0.0059(5) 0.0017(5)
    O6 0.0899(12) 0.0657(9) 0.0454(7) -0.0036(8) 0.0209(8) -0.0014(7)
    C1 0.0325(7) 0.0491(9) 0.0411(8) -0.0043(6) 0.0009(6) -0.0120(7)
    C2 0.0396(9) 0.0630(11) 0.0424(8) -0.0048(8) 0.0017(7) -0.0162(8)
    C3 0.0339(8) 0.0467(9) 0.0367(7) -0.0017(6) 0.0030(6) 0.0003(6)
    C4 0.0315(7) 0.0467(8) 0.0443(8) -0.0054(7) -0.0030(6) -0.0040(7)
    C5 0.0348(8) 0.0376(7) 0.0395(7) -0.0034(6) -0.0011(6) 0.0012(6)
    C6 0.0357(8) 0.0385(8) 0.0618(10) -0.0092(7) 0.0071(7) -0.0071(8)
    C7 0.0400(9) 0.0414(8) 0.0505(9) -0.0077(7) -0.0009(7) -0.0115(7)
    C8 0.0341(7) 0.0305(6) 0.0363(7) -0.0022(6) 0.0002(6) -0.0014(6)
    C9 0.0317(7) 0.0300(6) 0.0317(6) 0.0007(5) -0.0030(5) -0.0010(5)
    C10 0.0288(7) 0.0407(8) 0.0324(7) -0.0001(6) -0.0025(5) 0.0013(6)
    C11 0.0371(8) 0.0354(7) 0.0340(7) -0.0057(6) 0.0000(6) -0.0054(6)
    C12 0.0389(8) 0.0298(7) 0.0369(7) -0.0061(6) 0.0028(6) -0.0044(6)
    C13 0.0364(7) 0.0309(7) 0.0336(7) -0.0027(6) 0.0019(6) -0.0031(6)
    C14 0.0386(8) 0.0302(7) 0.0332(7) -0.0023(6) -0.0029(6) -0.0021(5)
    C15 0.0508(9) 0.0395(8) 0.0410(8) -0.0078(7) 0.0012(7) -0.0106(7)
    C16 0.0569(10) 0.0461(9) 0.0418(8) -0.0085(8) 0.0066(8) -0.0141(7)
    C17 0.0472(9) 0.0338(7) 0.0353(7) -0.0016(7) 0.0050(6) -0.0047(6)
    C18 0.0401(9) 0.0691(12) 0.0422(8) 0.0010(8) -0.0015(7) 0.0187(8)
    C19 0.0439(9) 0.0392(8) 0.0438(8) 0.0031(7) -0.0041(7) -0.0021(7)
    C20 0.0509(10) 0.0455(9) 0.0417(8) -0.0044(8) 0.0107(7) -0.0035(7)
    C21 0.0530(11) 0.0623(12) 0.0675(13) -0.0153(10) 0.0141(10) -0.0139(10)
    C22 0.0687(12) 0.0512(10) 0.0375(8) -0.0054(9) 0.0054(8) -0.0015(7)
    C23 0.123(2) 0.0740(15) 0.0538(12) 0.0197(16) 0.0049(14) 0.0188(11)
    C24 0.146(3) 0.0853(19) 0.0542(13) -0.007(2) -0.0056(17) 0.0197(12)
    C25 0.112(4) 0.098(3) 0.096(3) -0.031(3) -0.003(3) 0.017(2)
    C25A 0.112(4) 0.098(3) 0.096(3) -0.031(3) -0.003(3) 0.017(2)
_geom_special_details
;
All e.s.d.'s (except the e.s.d. in the dihedral angle between two l.s. planes)
are estimated using the full covariance matrix. The cell e.s.d.'s are taken
into account individually in the estimation of e.s.d.'s in distances, angles
and torsion angles; correlations between e.s.d.'s in cell parameters are only
used when they are defined by crystal symmetry. An approximate (isotropic)
treatment of cell e.s.d.'s is used for estimating e.s.d.'s involving l.s.
planes.
;
loop_
    _geom_bond_atom_site_label_1
    _geom_bond_atom_site_label_2
    _geom_bond_site_symmetry_2
    _geom_bond_distance
    _geom_bond_publ_flag
    O1 C3 . 1.223(2) ?
    O2 H2 . 0.8200 ?
    O2 C11 . 1.426(2) ?
    O3 C20 . 1.202(2) ?
    O4 H4 . 0.83(3) ?
    O4 C21 . 1.391(3) ?
    O5 C17 . 1.454(2) ?
    O5 C22 . 1.353(2) ?
    O6 C22 . 1.199(3) ?
    C1 H1A . 0.9700 ?
    C1 H1B . 0.9700 ?
    C1 C2 . 1.528(2) ?
    C1 C10 . 1.543(2) ?
    C2 H2A . 0.9700 ?
    C2 H2B . 0.9700 ?
    C2 C3 . 1.497(2) ?
    C3 C4 . 1.457(2) ?
    C4 H4A . 0.9300 ?
    C4 C5 . 1.338(2) ?
    C5 C6 . 1.502(2) ?
    C5 C10 . 1.521(2) ?
    C6 H6A . 0.9700 ?
    C6 H6B . 0.9700 ?
    C6 C7 . 1.521(3) ?
    C7 H7A . 0.9700 ?
    C7 H7B . 0.9700 ?
    C7 C8 . 1.528(2) ?
    C8 H8 . 0.9800 ?
    C8 C9 . 1.5473(19) ?
    C8 C14 . 1.527(2) ?
    C9 H9 . 0.9800 ?
    C9 C10 . 1.569(2) ?
    C9 C11 . 1.547(2) ?
    C10 C18 . 1.550(2) ?
    C11 H11 . 0.9800 ?
    C11 C12 . 1.545(2) ?
    C12 H12A . 0.9700 ?
    C12 H12B . 0.9700 ?
    C12 C13 . 1.5332(19) ?
    C13 C14 . 1.537(2) ?
    C13 C17 . 1.578(2) ?
    C13 C19 . 1.531(2) ?
    C14 H14 . 0.9800 ?
    C14 C15 . 1.531(2) ?
    C15 H15A . 0.9700 ?
    C15 H15B . 0.9700 ?
    C15 C16 . 1.538(3) ?
    C16 H16A . 0.9700 ?
    C16 H16B . 0.9700 ?
    C16 C17 . 1.545(2) ?
    C17 C20 . 1.530(3) ?
    C18 H18A . 0.9600 ?
    C18 H18B . 0.9600 ?
    C18 H18C . 0.9600 ?
    C19 H19A . 0.9600 ?
    C19 H19B . 0.9600 ?
    C19 H19C . 0.9600 ?
    C20 C21 . 1.520(3) ?
    C21 H21A . 1.00(3) ?
    C21 H21B . 1.05(4) ?
    C22 C23 . 1.495(3) ?
    C23 H23A . 0.9700 ?
    C23 H23B . 0.9700 ?
    C23 C24 . 1.488(4) ?
    C24 H24A . 0.9700 ?
    C24 H24B . 0.9700 ?
    C24 H24C . 0.9700 ?
    C24 H24D . 0.9700 ?
    C24 C25 . 1.443(6) ?
    C24 C25A . 1.470(12) ?
    C25 H25A . 0.9600 ?
    C25 H25B . 0.9600 ?
    C25 H25C . 0.9600 ?
    C25A H25D . 0.9600 ?
    C25A H25E . 0.9600 ?
    C25A H25F . 0.9600 ?
loop_
    _geom_angle_atom_site_label_1
    _geom_angle_atom_site_label_2
    _geom_angle_atom_site_label_3
    _geom_angle_site_symmetry_1
    _geom_angle_site_symmetry_3
    _geom_angle
    _geom_angle_publ_flag
    C11 O2 H2 . . 109.5 ?
    C21 O4 H4 . . 101(2) ?
    C22 O5 C17 . . 116.96(14) ?
    H1A C1 H1B . . 107.7 ?
    C2 C1 H1A . . 108.8 ?
    C2 C1 H1B . . 108.8 ?
    C2 C1 C10 . . 113.88(15) ?
    C10 C1 H1A . . 108.8 ?
    C10 C1 H1B . . 108.8 ?
    C1 C2 H2A . . 109.5 ?
    C1 C2 H2B . . 109.5 ?
    H2A C2 H2B . . 108.1 ?
    C3 C2 C1 . . 110.66(13) ?
    C3 C2 H2A . . 109.5 ?
    C3 C2 H2B . . 109.5 ?
    O1 C3 C2 . . 122.63(15) ?
    O1 C3 C4 . . 121.47(15) ?
    C4 C3 C2 . . 115.82(15) ?
    C3 C4 H4A . . 118.0 ?
    C5 C4 C3 . . 124.03(15) ?
    C5 C4 H4A . . 118.0 ?
    C4 C5 C6 . . 120.77(15) ?
    C4 C5 C10 . . 123.13(14) ?
    C6 C5 C10 . . 116.07(14) ?
    C5 C6 H6A . . 109.3 ?
    C5 C6 H6B . . 109.3 ?
    C5 C6 C7 . . 111.82(14) ?
    H6A C6 H6B . . 107.9 ?
    C7 C6 H6A . . 109.3 ?
    C7 C6 H6B . . 109.3 ?
    C6 C7 H7A . . 109.1 ?
    C6 C7 H7B . . 109.1 ?
    C6 C7 C8 . . 112.56(14) ?
    H7A C7 H7B . . 107.8 ?
    C8 C7 H7A . . 109.1 ?
    C8 C7 H7B . . 109.1 ?
    C7 C8 H8 . . 109.3 ?
    C7 C8 C9 . . 110.74(13) ?
    C9 C8 H8 . . 109.3 ?
    C14 C8 C7 . . 109.98(13) ?
    C14 C8 H8 . . 109.3 ?
    C14 C8 C9 . . 108.24(11) ?
    C8 C9 H9 . . 104.7 ?
    C8 C9 C10 . . 114.20(12) ?
    C10 C9 H9 . . 104.7 ?
    C11 C9 C8 . . 113.00(12) ?
    C11 C9 H9 . . 104.7 ?
    C11 C9 C10 . . 114.29(12) ?
    C1 C10 C9 . . 108.16(12) ?
    C1 C10 C18 . . 110.12(14) ?
    C5 C10 C1 . . 110.03(13) ?
    C5 C10 C9 . . 107.82(12) ?
    C5 C10 C18 . . 106.05(13) ?
    C18 C10 C9 . . 114.58(13) ?
    O2 C11 C9 . . 109.66(12) ?
    O2 C11 H11 . . 107.6 ?
    O2 C11 C12 . . 111.49(13) ?
    C9 C11 H11 . . 107.6 ?
    C12 C11 C9 . . 112.59(12) ?
    C12 C11 H11 . . 107.6 ?
    C11 C12 H12A . . 108.9 ?
    C11 C12 H12B . . 108.9 ?
    H12A C12 H12B . . 107.7 ?
    C13 C12 C11 . . 113.29(12) ?
    C13 C12 H12A . . 108.9 ?
    C13 C12 H12B . . 108.9 ?
    C12 C13 C14 . . 108.01(12) ?
    C12 C13 C17 . . 117.02(12) ?
    C14 C13 C17 . . 100.28(12) ?
    C19 C13 C12 . . 111.91(13) ?
    C19 C13 C14 . . 112.07(12) ?
    C19 C13 C17 . . 107.06(13) ?
    C8 C14 C13 . . 112.92(12) ?
    C8 C14 H14 . . 106.7 ?
    C8 C14 C15 . . 118.96(13) ?
    C13 C14 H14 . . 106.7 ?
    C15 C14 C13 . . 104.06(13) ?
    C15 C14 H14 . . 106.7 ?
    C14 C15 H15A . . 110.9 ?
    C14 C15 H15B . . 110.9 ?
    C14 C15 C16 . . 104.36(13) ?
    H15A C15 H15B . . 108.9 ?
    C16 C15 H15A . . 110.9 ?
    C16 C15 H15B . . 110.9 ?
    C15 C16 H16A . . 110.2 ?
    C15 C16 H16B . . 110.2 ?
    C15 C16 C17 . . 107.35(13) ?
    H16A C16 H16B . . 108.5 ?
    C17 C16 H16A . . 110.2 ?
    C17 C16 H16B . . 110.2 ?
    O5 C17 C13 . . 106.28(12) ?
    O5 C17 C16 . . 111.11(14) ?
    O5 C17 C20 . . 109.19(14) ?
    C16 C17 C13 . . 103.46(13) ?
    C20 C17 C13 . . 112.19(14) ?
    C20 C17 C16 . . 114.24(14) ?
    C10 C18 H18A . . 109.5 ?
    C10 C18 H18B . . 109.5 ?
    C10 C18 H18C . . 109.5 ?
    H18A C18 H18B . . 109.5 ?
    H18A C18 H18C . . 109.5 ?
    H18B C18 H18C . . 109.5 ?
    C13 C19 H19A . . 109.5 ?
    C13 C19 H19B . . 109.5 ?
    C13 C19 H19C . . 109.5 ?
    H19A C19 H19B . . 109.5 ?
    H19A C19 H19C . . 109.5 ?
    H19B C19 H19C . . 109.5 ?
    O3 C20 C17 . . 122.78(17) ?
    O3 C20 C21 . . 118.72(18) ?
    C21 C20 C17 . . 118.30(16) ?
    O4 C21 C20 . . 112.0(2) ?
    O4 C21 H21A . . 105.3(18) ?
    O4 C21 H21B . . 115.8(19) ?
    C20 C21 H21A . . 111.5(17) ?
    C20 C21 H21B . . 111(2) ?
    H21A C21 H21B . . 101(3) ?
    O5 C22 C23 . . 110.96(18) ?
    O6 C22 O5 . . 122.50(19) ?
    O6 C22 C23 . . 126.5(2) ?
    C22 C23 H23A . . 108.4 ?
    C22 C23 H23B . . 108.4 ?
    H23A C23 H23B . . 107.4 ?
    C24 C23 C22 . . 115.7(3) ?
    C24 C23 H23A . . 108.4 ?
    C24 C23 H23B . . 108.4 ?
    C23 C24 H24A . . 109.0 ?
    C23 C24 H24B . . 109.0 ?
    C23 C24 H24C . . 106.2 ?
    C23 C24 H24D . . 106.2 ?
    H24A C24 H24B . . 107.8 ?
    H24A C24 H24C . . 55.2 ?
    H24A C24 H24D . . 52.2 ?
    H24B C24 H24C . . 144.4 ?
    H24B C24 H24D . . 59.4 ?
    H24C C24 H24D . . 106.4 ?
    C25 C24 C23 . . 112.7(3) ?
    C25 C24 H24A . . 109.0 ?
    C25 C24 H24B . . 109.0 ?
    C25 C24 H24C . . 59.5 ?
    C25 C24 H24D . . 140.9 ?
    C25 C24 C25A . . 53.5(7) ?
    C25A C24 C23 . . 124.3(7) ?
    C25A C24 H24A . . 126.6 ?
    C25A C24 H24B . . 55.7 ?
    C25A C24 H24C . . 106.2 ?
    C25A C24 H24D . . 106.2 ?
    C24 C25 H25A . . 109.5 ?
    C24 C25 H25B . . 109.5 ?
    C24 C25 H25C . . 109.5 ?
    C24 C25A H25D . . 109.5 ?
    C24 C25A H25E . . 109.5 ?
    C24 C25A H25F . . 109.5 ?
    H25D C25A H25E . . 109.5 ?
    H25D C25A H25F . . 109.5 ?
    H25E C25A H25F . . 109.5 ?
loop_
    _geom_torsion_atom_site_label_1
    _geom_torsion_atom_site_label_2
    _geom_torsion_atom_site_label_3
    _geom_torsion_atom_site_label_4
    _geom_torsion_site_symmetry_1
    _geom_torsion_site_symmetry_2
    _geom_torsion_site_symmetry_3
    _geom_torsion_site_symmetry_4
    _geom_torsion
    _geom_torsion_publ_flag
    O1 C3 C4 C5 . . . . 175.19(17) ?
    O2 C11 C12 C13 . . . . 74.10(17) ?
    O3 C20 C21 O4 . . . . -1.1(3) ?
    O5 C17 C20 O3 . . . . -147.68(18) ?
    O5 C17 C20 C21 . . . . 37.6(2) ?
    O5 C22 C23 C24 . . . . 174.0(3) ?
    O6 C22 C23 C24 . . . . -5.4(5) ?
    C1 C2 C3 O1 . . . . -145.75(18) ?
    C1 C2 C3 C4 . . . . 37.2(2) ?
    C2 C1 C10 C5 . . . . 42.57(18) ?
    C2 C1 C10 C9 . . . . 160.11(14) ?
    C2 C1 C10 C18 . . . . -73.98(18) ?
    C2 C3 C4 C5 . . . . -7.8(3) ?
    C3 C4 C5 C6 . . . . 172.34(16) ?
    C3 C4 C5 C10 . . . . -5.4(3) ?
    C4 C5 C6 C7 . . . . 127.75(18) ?
    C4 C5 C10 C1 . . . . -12.2(2) ?
    C4 C5 C10 C9 . . . . -130.00(16) ?
    C4 C5 C10 C18 . . . . 106.83(19) ?
    C5 C6 C7 C8 . . . . 52.7(2) ?
    C6 C5 C10 C1 . . . . 169.87(14) ?
    C6 C5 C10 C9 . . . . 52.12(18) ?
    C6 C5 C10 C18 . . . . -71.05(18) ?
    C6 C7 C8 C9 . . . . -52.40(19) ?
    C6 C7 C8 C14 . . . . -171.99(14) ?
    C7 C8 C9 C10 . . . . 53.07(17) ?
    C7 C8 C9 C11 . . . . -174.04(13) ?
    C7 C8 C14 C13 . . . . -177.98(13) ?
    C7 C8 C14 C15 . . . . -55.61(19) ?
    C8 C9 C10 C1 . . . . -170.26(12) ?
    C8 C9 C10 C5 . . . . -51.30(16) ?
    C8 C9 C10 C18 . . . . 66.49(17) ?
    C8 C9 C11 O2 . . . . -75.82(15) ?
    C8 C9 C11 C12 . . . . 48.93(17) ?
    C8 C14 C15 C16 . . . . -161.34(15) ?
    C9 C8 C14 C13 . . . . 60.92(15) ?
    C9 C8 C14 C15 . . . . -176.71(14) ?
    C9 C11 C12 C13 . . . . -49.64(18) ?
    C10 C1 C2 C3 . . . . -55.8(2) ?
    C10 C5 C6 C7 . . . . -54.3(2) ?
    C10 C9 C11 O2 . . . . 57.03(16) ?
    C10 C9 C11 C12 . . . . -178.22(13) ?
    C11 C9 C10 C1 . . . . 57.46(16) ?
    C11 C9 C10 C5 . . . . 176.41(12) ?
    C11 C9 C10 C18 . . . . -65.79(18) ?
    C11 C12 C13 C14 . . . . 54.22(17) ?
    C11 C12 C13 C17 . . . . 166.34(14) ?
    C11 C12 C13 C19 . . . . -69.61(18) ?
    C12 C13 C14 C8 . . . . -61.36(15) ?
    C12 C13 C14 C15 . . . . 168.27(12) ?
    C12 C13 C17 O5 . . . . -37.73(19) ?
    C12 C13 C17 C16 . . . . -154.84(15) ?
    C12 C13 C17 C20 . . . . 81.54(18) ?
    C13 C14 C15 C16 . . . . -34.65(17) ?
    C13 C17 C20 O3 . . . . 94.8(2) ?
    C13 C17 C20 C21 . . . . -80.0(2) ?
    C14 C8 C9 C10 . . . . 173.70(12) ?
    C14 C8 C9 C11 . . . . -53.41(16) ?
    C14 C13 C17 O5 . . . . 78.71(13) ?
    C14 C13 C17 C16 . . . . -38.40(15) ?
    C14 C13 C17 C20 . . . . -162.02(13) ?
    C14 C15 C16 C17 . . . . 9.6(2) ?
    C15 C16 C17 O5 . . . . -95.58(17) ?
    C15 C16 C17 C13 . . . . 18.09(19) ?
    C15 C16 C17 C20 . . . . 140.35(17) ?
    C16 C17 C20 O3 . . . . -22.6(3) ?
    C16 C17 C20 C21 . . . . 162.70(18) ?
    C17 O5 C22 O6 . . . . -5.1(3) ?
    C17 O5 C22 C23 . . . . 175.4(2) ?
    C17 C13 C14 C8 . . . . 175.66(12) ?
    C17 C13 C14 C15 . . . . 45.28(14) ?
    C17 C20 C21 O4 . . . . 173.85(19) ?
    C19 C13 C14 C8 . . . . 62.37(16) ?
    C19 C13 C14 C15 . . . . -68.01(16) ?
    C19 C13 C17 O5 . . . . -164.22(13) ?
    C19 C13 C17 C16 . . . . 78.68(16) ?
    C19 C13 C17 C20 . . . . -44.94(17) ?
    C22 O5 C17 C13 . . . . 179.33(15) ?
    C22 O5 C17 C16 . . . . -68.78(19) ?
    C22 O5 C17 C20 . . . . 58.11(19) ?
    C22 C23 C24 C25 . . . . -74.3(4) ?
    C22 C23 C24 C25A . . . . -134.6(9) ?
loop_
    _geom_hbond_atom_site_label_D
    _geom_hbond_atom_site_label_H
    _geom_hbond_atom_site_label_A
    _geom_hbond_site_symmetry_A
    _geom_hbond_distance_DH
    _geom_hbond_distance_HA
    _geom_hbond_distance_DA
    _geom_hbond_angle_DHA
    C19 H19C O2 . 0.96 2.39 3.016(2) 122.2
    O4 H4 O3 . 0.83(3) 2.06(3) 2.629(3) 126(2)
    O2 H2 O1 1_655 0.82 2.11 2.9192(18) 168.6
_iucr_refine_instructions_details
;
TITL XSH6 in P212121 #19
CELL 1.54184 9.057383 11.876327 21.134645 90 90 90
ZERR 4 0.000076 0.000091 0.000153 0 0 0
LATT -1
SYMM 0.5-X,-Y,0.5+Z
SYMM 0.5+X,0.5-Y,-Z
SYMM -X,0.5+Y,0.5-Z
SFAC C H O
UNIT 100 144 24
EQIV $1 1+X,+Y,+Z
DFIX 1.52 C24 C25
DFIX 1.52 C24 C25A
EADP C25 C25A
L.S. 4
PLAN  20
SIZE 0.22 0.2 0.2
TEMP 18
HTAB O2 O1_$1
HTAB O4 O3
HTAB C19 O2
REM reset to P212121 #19
BOND $h
more -3
CONF
fmap 2
acta
OMIT 0 1 1
REM <HKL>G:/    '   0  ./zhuyu/XSH6/struct/tmp/XSH6.hkl</HKL>
WGHT    0.071200    0.312600
FVAR       5.65609   0.74209
O1    3   -0.361559    0.731328    0.933009    11.00000    0.03628    0.05925 =
         0.05425   -0.00853    0.00453    0.00302
O2    3    0.383886    0.617057    0.877744    11.00000    0.03765    0.06395 =
         0.03867    0.00317   -0.00838   -0.01062
AFIX 147
H2    2    0.451219    0.657193    0.890550    11.00000   -1.50000
AFIX   0
O3    3    0.704841    0.516660    0.647864    11.00000    0.05305    0.05575 =
         0.07836   -0.00337    0.01908    0.00668
O4    3    0.853245    0.702623    0.670344    11.00000    0.05654    0.08481 =
         0.09606   -0.00351    0.00178   -0.02100
H4    2    0.865810    0.637575    0.657699    11.00000    0.05932
O5    3    0.394799    0.692470    0.635134    11.00000    0.05650    0.04330 =
         0.03463    0.00173    0.00592    0.00323
O6    3    0.516330    0.666632    0.544066    11.00000    0.08990    0.06569 =
         0.04539   -0.00142    0.02091   -0.00362
C1    1    0.029434    0.723747    0.908942    11.00000    0.03249    0.04910 =
         0.04106   -0.01196    0.00090   -0.00428
AFIX  23
H1A   2    0.117676    0.747159    0.931376    11.00000   -1.20000
H1B   2    0.014201    0.775949    0.874253    11.00000   -1.20000
AFIX   0
C2    1   -0.102227    0.731304    0.953947    11.00000    0.03959    0.06298 =
         0.04238   -0.01621    0.00171   -0.00481
AFIX  23
H2A   2   -0.083136    0.685970    0.991237    11.00000   -1.20000
H2B   2   -0.115408    0.808750    0.967386    11.00000   -1.20000
AFIX   0
C3    1   -0.240092    0.690692    0.922191    11.00000    0.03389    0.04668 =
         0.03667    0.00027    0.00304   -0.00172
C4    1   -0.222317    0.595259    0.879578    11.00000    0.03149    0.04671 =
         0.04430   -0.00398   -0.00296   -0.00541
AFIX  43
H4A   2   -0.307061    0.562084    0.863153    11.00000   -1.20000
AFIX   0
C5    1   -0.091606    0.552399    0.862616    11.00000    0.03476    0.03759 =
         0.03953    0.00125   -0.00112   -0.00339
C6    1   -0.082699    0.445256    0.825016    11.00000    0.03570    0.03849 =
         0.06178   -0.00711    0.00708   -0.00919
AFIX  23
H6A   2   -0.181384    0.422479    0.812606    11.00000   -1.20000
H6B   2   -0.041511    0.386189    0.851345    11.00000   -1.20000
AFIX   0
C7    1    0.012199    0.459055    0.766169    11.00000    0.03997    0.04138 =
         0.05051   -0.01150   -0.00095   -0.00766
AFIX  23
H7A   2   -0.037824    0.508667    0.736679    11.00000   -1.20000
H7B   2    0.023695    0.386354    0.745842    11.00000   -1.20000
AFIX   0
C8    1    0.164794    0.507216    0.781012    11.00000    0.03408    0.03049 =
         0.03634   -0.00141    0.00025   -0.00219
AFIX  13
H8    2    0.221744    0.451616    0.805059    11.00000   -1.20000
AFIX   0
C9    1    0.151460    0.616801    0.820196    11.00000    0.03170    0.03001 =
         0.03165   -0.00099   -0.00305    0.00065
AFIX  13
H9    2    0.095683    0.668419    0.793041    11.00000   -1.20000
AFIX   0
C10   1    0.055037    0.604930    0.881514    11.00000    0.02875    0.04068 =
         0.03240    0.00129   -0.00255   -0.00007
C11   1    0.301587    0.676019    0.830724    11.00000    0.03712    0.03542 =
         0.03400   -0.00544    0.00001   -0.00565
AFIX  13
H11   2    0.281312    0.751686    0.847053    11.00000   -1.20000
AFIX   0
C12   1    0.390774    0.689239    0.768867    11.00000    0.03889    0.02985 =
         0.03686   -0.00438    0.00278   -0.00608
AFIX  23
H12A  2    0.343998    0.746124    0.742737    11.00000   -1.20000
H12B  2    0.489274    0.715568    0.779145    11.00000   -1.20000
AFIX   0
C13   1    0.403051    0.579701    0.730841    11.00000    0.03636    0.03085 =
         0.03364   -0.00307    0.00189   -0.00267
C14   1    0.246140    0.534626    0.719631    11.00000    0.03864    0.03019 =
         0.03323   -0.00208   -0.00293   -0.00235
AFIX  13
H14   2    0.190622    0.595124    0.698936    11.00000   -1.20000
AFIX   0
C15   1    0.266860    0.441628    0.670288    11.00000    0.05082    0.03951 =
         0.04102   -0.01064    0.00123   -0.00781
AFIX  23
H15A  2    0.177304    0.430689    0.645882    11.00000   -1.20000
H15B  2    0.293440    0.371021    0.690350    11.00000   -1.20000
AFIX   0
C16   1    0.393008    0.484564    0.627972    11.00000    0.05689    0.04608 =
         0.04179   -0.01411    0.00662   -0.00849
AFIX  23
H16A  2    0.355577    0.503915    0.586368    11.00000   -1.20000
H16B  2    0.467940    0.426835    0.623191    11.00000   -1.20000
AFIX   0
C17   1    0.459157    0.589690    0.660388    11.00000    0.04721    0.03384 =
         0.03530   -0.00469    0.00495   -0.00160
C18   1    0.121404    0.526651    0.932824    11.00000    0.04005    0.06914 =
         0.04224    0.01874   -0.00155    0.00101
AFIX 137
H18A  2    0.046318    0.507324    0.962988    11.00000   -1.50000
H18B  2    0.200712    0.564802    0.954000    11.00000   -1.50000
H18C  2    0.158293    0.459334    0.913269    11.00000   -1.50000
AFIX   0
C19   1    0.501693    0.493070    0.763911    11.00000    0.04385    0.03920 =
         0.04378   -0.00210   -0.00414    0.00311
AFIX 137
H19A  2    0.598880    0.523860    0.769314    11.00000   -1.50000
H19B  2    0.507310    0.426086    0.738601    11.00000   -1.50000
H19C  2    0.460725    0.474960    0.804549    11.00000   -1.50000
AFIX   0
C20   1    0.627470    0.597446    0.656382    11.00000    0.05087    0.04549 =
         0.04173   -0.00350    0.01072   -0.00436
C21   1    0.700014    0.710593    0.669252    11.00000    0.05301    0.06229 =
         0.06750   -0.01389    0.01412   -0.01534
H21A  2    0.671995    0.740488    0.711601    11.00000    0.07587
H21B  2    0.656187    0.773150    0.639528    11.00000    0.09954
C22   1    0.429139    0.719493    0.574720    11.00000    0.06869    0.05124 =
         0.03747   -0.00153    0.00539   -0.00540
C23   1    0.345921    0.821519    0.553634    11.00000    0.12271    0.07401 =
         0.05376    0.01881    0.00494    0.01966
AFIX  23
H23A  2    0.241429    0.803622    0.553541    11.00000   -1.20000
H23B  2    0.361215    0.880744    0.584552    11.00000   -1.20000
AFIX   0
C24   1    0.386150    0.866074    0.490105    11.00000    0.14559    0.08534 =
         0.05419    0.01966   -0.00561   -0.00697
PART 1
AFIX  23
H24A  2    0.390199    0.804118    0.460249    21.00000   -1.20000
H24B  2    0.309811    0.917591    0.476029    21.00000   -1.20000
AFIX  23
PART 0
PART 2
H24C  2    0.475604    0.827039    0.477629   -21.00000   -1.20000
H24D  2    0.309350    0.841004    0.461386   -21.00000   -1.20000
AFIX   0
PART 0
PART 1
C25   1    0.526276    0.923867    0.489978    21.00000    0.11153    0.09787 =
         0.09583    0.01706   -0.00304   -0.03139
AFIX 137
H25A  2    0.518989    0.990960    0.515119    21.00000   -1.50000
H25B  2    0.552226    0.943619    0.447359    21.00000   -1.50000
H25C  2    0.600844    0.875474    0.507372    21.00000   -1.50000
AFIX   0
PART 0
PART 2
C25A  1    0.410939    0.985846    0.476023   -21.00000    0.11153    0.09787 =
         0.09583    0.01706   -0.00304   -0.03139
AFIX 137
H25D  2    0.326286    1.015887    0.454525   -21.00000   -1.50000
H25E  2    0.496476    0.993548    0.449551   -21.00000   -1.50000
H25F  2    0.426237    1.026297    0.514799   -21.00000   -1.50000
HKLF 4
REM  XSH6 in P212121 #19
REM R1 =  0.0399 for   4389 Fo > 4sig(Fo)  and  0.0407 for all   4496 data
REM    301 parameters refined using      4 restraints
END
WGHT      0.0713      0.3124
REM Highest difference peak  0.311,  deepest hole -0.280,  1-sigma level  0.038
Q1    1   0.4920  0.8664  0.4988  11.00000  0.05    0.31
Q2    1  -0.0216  0.5789  0.8720  11.00000  0.05    0.20
Q3    1   0.3247  0.5514  0.7249  11.00000  0.05    0.18
Q4    1   0.4385  0.8271  0.5630  11.00000  0.05    0.18
Q5    1   0.0960  0.6119  0.8492  11.00000  0.05    0.18
Q6    1   0.2456  0.4788  0.6991  11.00000  0.05    0.17
Q7    1   0.4820  0.9693  0.4805  11.00000  0.05    0.17
Q8    1   0.3940  0.6343  0.7452  11.00000  0.05    0.16
Q9    1   0.0348  0.6625  0.8984  11.00000  0.05    0.16
Q10   1   0.3448  0.6869  0.7970  11.00000  0.05    0.16
Q11   1   0.4527  0.5352  0.7485  11.00000  0.05    0.16
Q12   1   0.2037  0.5146  0.7462  11.00000  0.05    0.16
Q13   1  -0.0870  0.4924  0.8462  11.00000  0.05    0.16
Q14   1   0.0932  0.5591  0.9029  11.00000  0.05    0.15
Q15   1   0.1552  0.5591  0.8018  11.00000  0.05    0.15
Q16   1   0.5419  0.8927  0.4621  11.00000  0.05    0.15
Q17   1   0.2216  0.6503  0.8255  11.00000  0.05    0.15
Q18   1   0.5764  0.9039  0.5199  11.00000  0.05    0.15
Q19   1   0.4133  0.5337  0.6431  11.00000  0.05    0.15
Q20   1   0.5448  0.7044  0.5725  11.00000  0.05    0.14
REM The information below was added by Olex2.
REM
REM R1 = 0.0399 for 4389 Fo > 4sig(Fo) and 0.0407 for all 23417 data
REM n/a parameters refined using n/a restraints
REM Highest difference peak 0.31, deepest hole -0.28
REM Mean Shift 0, Max Shift -0.001.
REM +++ Tabular Listing of Refinement Information +++
REM R1_all = 0.0407
REM R1_gt = 0.0399
REM wR_ref = 0.1109
REM GOOF = 1.064
REM Shift_max = -0.001
REM Shift_mean = 0
REM Reflections_all = 23417
REM Reflections_gt = 4389
REM Parameters = n/a
REM Hole = -0.28
REM Peak = 0.31
REM Flack = 0.01(18)
;
data_global
_journal_data_validation_number     ?
_journal_date_recd_electronic     2014-10-21
_journal_date_accepted     2014-10-30
_journal_name_full     'Acta Crystallographica, Section E'
_journal_year     2014
_journal_volume     70
_journal_issue     12
_journal_page_first     o1239
_journal_page_last     o1240
_journal_paper_category     HO
_journal_paper_doi     10.1107/S1600536814023903
_journal_coeditor_code     RZ5136
_publ_contact_author_name     'Prof. Yu Zhu'
_publ_contact_author_address
;
College of Chemistry and Molecular Engineering
Zhengzhou University
Zhengzhou 450001
People's Republic of China
;
_publ_contact_author_email     zhuyu@zzu.edu.cn
_publ_contact_author_fax     '0086 371 67763390'
_publ_contact_author_phone     '0086 371 67763390'
_publ_section_title
;
Crystal structure of hydrocortisone 17-butyrate
;
loop_
    _publ_author_name
    _publ_author_address
    'Zhu, Yu'
;
College of Chemistry and Molecular Engineering
Zhengzhou University
Zhengzhou 450001
People's Republic of China
;
    'Shen, Wei'
;
College of Chemistry and Molecular Engineering
Zhengzhou University
Zhengzhou 450001
People's Republic of China
;
    'Hai-li Wang'
;
College of Chemistry and Molecular Engineering
Zhengzhou University
Zhengzhou 450001
People's Republic of China
;
