# Supplementary material for: Crystal structure of hydro­cortisone 17-butyrate
Source: Acta Crystallogr Sect E Struct Rep Online. 2014 Nov 5;70(Pt 12):o1239–40. doi: 10.1107/S1600536814023903 (PMC4257404; doi:10.1107/S1600536814023903)
Supplement: Supplementary file 2 [file e-70-o1239-Isup2.hkl]

# 
# h,k,l, Fc-squared, Fo-squared, sigma(Fo-squared) and status flag 
# 
data_I
_shelx_title ' XSH6 in P212121 ' 
_shelx_refln_list_code          4 
_shelx_F_calc_maximum      182.29 
_exptl_crystal_F_000       936.00 
_reflns_d_resolution_high  0.8095 
 
loop_ 
 _symmetry_equiv_pos_as_xyz 
 'x, y, z' 
 '-x+1/2, -y, z+1/2' 
 'x+1/2, -y+1/2, -z' 
 '-x, y+1/2, -z+1/2' 
 
_cell_length_a     9.0574 
_cell_length_b    11.8763 
_cell_length_c    21.1346 
_cell_angle_alpha  90.000 
_cell_angle_beta   90.000 
_cell_angle_gamma  90.000 
 
_shelx_F_squared_multiplier     1.000 
 
loop_ 
 _refln_index_h 
 _refln_index_k 
 _refln_index_l 
 _refln_F_squared_calc 
 _refln_F_squared_meas 
 _refln_F_squared_sigma 
 _refln_observed_status 
   2   0   0     1191.16     1574.67     26.64 o 
   4   0   0     3317.89     3328.27     18.75 o 
   6   0   0      151.31      130.94      4.79 o 
   8   0   0      836.13      746.12      9.35 o 
  10   0   0       53.83       54.07      2.30 o 
   1   1   0     2282.29     2286.59     15.62 o 
   2   1   0     7008.11     6385.40     42.78 o 
   3   1   0     1684.32     1764.06      9.75 o 
   4   1   0      204.82      190.79      2.97 o 
   5   1   0       20.84       26.61      1.40 o 
   6   1   0      505.99      468.37      8.39 o 
   7   1   0        1.39        4.91      1.25 o 
   8   1   0      613.12      597.06      5.05 o 
   9   1   0      194.10      165.65      2.47 o 
  10   1   0        0.24       -0.12      0.45 o 
  11   1   0        0.00       -0.53      0.53 o 
   0   2   0     1590.89     1774.15     15.75 o 
   1   2   0     1485.85     1376.59      7.23 o 
   2   2   0       79.78       98.95      2.32 o 
   3   2   0      405.51      298.34      3.65 o 
   4   2   0     1775.10     1954.51     11.78 o 
   5   2   0      228.13      275.38      4.74 o 
   6   2   0       68.24       71.19      3.63 o 
   7   2   0        5.66        3.61      1.72 o 
   8   2   0        0.22       -0.40      0.47 o 
   9   2   0      103.10       96.20      2.08 o 
  10   2   0       21.78       18.41      0.97 o 
  11   2   0       73.78       76.78      2.82 o 
   1   3   0     1837.68     1775.76      7.88 o 
   2   3   0      888.84      870.66      5.88 o 
   3   3   0     1057.55     1159.77     18.44 o 
   4   3   0        0.65        4.30      1.68 o 
   5   3   0      105.24      102.54      4.06 o 
   6   3   0       10.24       10.49      1.56 o 
   7   3   0       17.55       13.15      0.70 o 
   8   3   0       11.41        8.83      0.69 o 
   9   3   0      337.37      348.28      3.47 o 
  10   3   0       48.31       52.63      1.46 o 
   0   4   0     4260.57     4462.66     22.53 o 
   1   4   0      683.77      736.30      5.64 o 
   2   4   0      156.44      236.03      3.55 o 
   3   4   0        0.07        2.92      0.90 o 
   4   4   0       28.19       28.67      2.56 o 
   5   4   0       17.36       20.75      2.52 o 
   6   4   0       82.67       79.22      4.03 o 
   7   4   0       85.74       77.70      1.43 o 
   8   4   0       39.52       26.75      1.06 o 
   9   4   0       51.98       59.67      1.61 o 
  10   4   0       38.21       50.53      1.60 o 
   1   5   0      382.76      465.89      5.39 o 
   2   5   0     1882.78     1785.27     11.94 o 
   3   5   0       71.77       44.92      2.94 o 
   4   5   0      503.98      548.89     19.68 o 
   5   5   0       12.11        3.40      1.20 o 
   6   5   0       36.47       34.54      2.89 o 
   7   5   0      117.37      113.48      1.74 o 
   8   5   0        8.57        9.12      0.62 o 
   9   5   0       13.69       10.19      1.23 o 
  10   5   0       42.53       51.35      2.58 o 
   0   6   0       11.05        8.91      1.37 o 
   1   6   0      115.67      123.92      3.21 o 
   2   6   0      163.74      221.35      5.31 o 
   3   6   0       63.06       41.18      4.57 o 
   4   6   0       60.51       58.64     10.91 o 
   5   6   0       73.88       72.53      4.68 o 
   6   6   0      196.39      162.54      2.36 o 
   7   6   0       75.31       77.87      1.76 o 
   8   6   0       23.14       19.62      0.91 o 
   9   6   0       14.20       10.12      0.73 o 
  10   6   0       31.81       38.02      2.05 o 
   1   7   0      370.32      430.04      7.70 o 
   2   7   0      336.60      363.20      7.39 o 
   3   7   0       25.14       23.11      3.75 o 
   4   7   0        9.73        9.90      2.88 o 
   5   7   0      838.65      755.95      8.16 o 
   6   7   0       39.14       44.97      1.23 o 
   7   7   0       31.78       35.82      1.23 o 
   8   7   0      127.65      120.08      2.84 o 
   9   7   0        0.19        0.33      0.42 o 
   0   8   0      221.58      206.21     10.44 o 
   1   8   0      106.52      105.24      3.67 o 
   2   8   0       13.16       14.29      1.52 o 
   3   8   0      224.97      194.65      6.35 o 
   4   8   0      139.72      118.34      3.81 o 
   5   8   0      754.61      719.45      4.98 o 
   6   8   0      455.74      405.69      3.63 o 
   7   8   0       18.55       15.81      0.92 o 
   8   8   0        0.09        0.60      0.53 o 
   9   8   0        6.18        8.91      0.58 o 
   1   9   0       45.54       42.89      3.75 o 
   2   9   0      989.15      881.45     23.80 o 
   3   9   0      918.51      852.48      5.10 o 
   4   9   0        7.46       10.56      0.65 o 
   5   9   0        8.97        8.41      0.60 o 
   6   9   0       17.16       16.13      0.78 o 
   7   9   0       21.75       16.88      0.74 o 
   8   9   0       37.93       34.10      1.01 o 
   0  10   0      923.78      854.22      7.82 o 
   1  10   0      349.32      348.65      3.06 o 
   2  10   0        5.36        6.02      0.53 o 
   3  10   0        2.08        1.24      0.47 o 
   4  10   0       80.24       76.07      1.61 o 
   5  10   0       57.88       59.33      1.31 o 
   6  10   0       18.94       17.95      0.98 o 
   7  10   0        2.54        6.32      0.43 o 
   8  10   0        0.06        0.40      0.39 o 
   1  11   0       21.55       17.57      1.07 o 
   2  11   0       43.08       42.87      1.45 o 
   3  11   0      588.13      549.88      4.86 o 
   4  11   0       22.71       18.13      0.82 o 
   5  11   0       67.81       70.80      1.33 o 
   6  11   0        3.23        4.44      0.40 o 
   7  11   0        1.65        0.83      0.36 o 
   0  12   0        1.39        1.95      0.79 o 
   1  12   0        0.04        1.35      0.48 o 
   2  12   0       13.10       12.51      0.95 o 
   3  12   0        0.36        0.88      0.50 o 
   4  12   0        2.41        2.76      0.51 o 
   5  12   0        0.86        0.19      0.30 o 
   6  12   0       43.19       45.88      1.02 o 
   1  13   0       31.00       34.00      1.22 o 
   2  13   0       19.53       23.04      1.04 o 
   3  13   0        6.00        7.39      0.66 o 
   4  13   0       12.18       16.68      0.73 o 
   5  13   0       13.47       13.82      0.73 o 
   0  14   0       48.02       43.92      2.33 o 
   1  14   0        3.21        3.55      0.54 o 
   2  14   0       16.12       14.86      0.71 o 
   3  14   0        5.19        3.98      0.47 o 
   1   0   1     2409.18     2404.92     33.57 o 
   2   0   1     5023.97     4538.17     27.32 o 
   3   0   1      654.03      705.00      4.48 o 
   4   0   1      245.53      293.78      4.08 o 
   5   0   1       59.87       72.63      2.25 o 
   6   0   1      491.45      458.54      7.69 o 
   7   0   1       62.80       64.88      3.33 o 
   8   0   1      597.35      566.54      5.27 o 
   9   0   1      379.13      336.03      4.95 o 
  10   0   1        0.39       -0.23      0.46 o 
  11   0   1        9.07        9.01      0.65 o 
 -11   1   1       14.43       13.55      0.74 o 
 -10   1   1        7.06        6.76      0.62 o 
  -9   1   1       38.76       39.11      1.55 o 
  -8   1   1      636.21      586.36      5.56 o 
  -7   1   1      176.67      197.14     10.10 o 
  -6   1   1      215.00      211.21      5.41 o 
  -5   1   1      143.34      155.04      3.62 o 
  -4   1   1     2191.05     2351.91     15.47 o 
  -3   1   1     3505.96     3622.48     18.60 o 
  -2   1   1     1902.46     2058.59     17.44 o 
  -1   1   1     3740.68     3540.66     22.26 o 
   1   1   1     3747.93     3617.68     53.98 o 
   2   1   1     1899.36     2084.10     18.36 o 
   3   1   1     3513.09     3620.07     16.69 o 
   4   1   1     2178.25     2373.21     17.73 o 
   5   1   1      146.10      157.26      3.26 o 
   6   1   1      211.90      203.54      4.72 o 
   7   1   1      174.26      190.71      6.43 o 
   8   1   1      634.18      580.52      5.27 o 
   9   1   1       39.39       41.49      1.44 o 
  10   1   1        7.11        7.36      0.85 o 
  11   1   1       14.84       15.41      0.81 o 
 -11   2   1       13.64       19.38      1.52 o 
 -10   2   1        0.40        1.10      0.52 o 
  -9   2   1       15.72       15.67      1.05 o 
  -8   2   1       82.66       81.83      1.74 o 
  -7   2   1       48.91       52.43      4.30 o 
  -6   2   1      118.07      122.46      4.03 o 
  -5   2   1      472.12      473.23      6.30 o 
  -4   2   1     2040.01     2227.40     11.99 o 
  -3   2   1     1842.36     1884.62     10.18 o 
  -2   2   1      641.08      643.26      5.81 o 
  -1   2   1     3476.96     3164.66     28.95 o 
   0   2   1    33229.93    29621.66    370.63 o 
   1   2   1     3477.10     3203.41     21.08 o 
   2   2   1      633.23      628.16      4.65 o 
   3   2   1     1831.34     1899.38      9.67 o 
   4   2   1     2051.35     2250.62     13.22 o 
   5   2   1      465.80      459.09      6.19 o 
   6   2   1      120.02      124.41      4.17 o 
   7   2   1       48.38       48.97      4.21 o 
   8   2   1       81.41       82.37      1.74 o 
   9   2   1       15.43       18.46      1.02 o 
  10   2   1        0.43        2.70      0.63 o 
  11   2   1       13.85       18.61      1.43 o 
 -10   3   1       20.06       22.46      0.93 o 
  -9   3   1        9.31        8.17      0.68 o 
  -8   3   1       45.96       51.29      1.42 o 
  -7   3   1       39.01       38.53      1.21 o 
  -6   3   1       80.35       86.76      6.39 o 
  -5   3   1      383.59      404.21      7.92 o 
  -4   3   1      649.77      774.07     11.87 o 
  -3   3   1     5391.63     5460.51     76.91 o 
  -2   3   1     2789.43     2937.39     15.90 o 
  -1   3   1      396.71      447.46      5.46 o 
   0   3   1      211.06      231.88      4.01 o 
   1   3   1      391.50      432.09      5.42 o 
   2   3   1     2770.78     2900.27     24.86 o 
   3   3   1     5391.12     5434.73     46.92 o 
   4   3   1      647.98      750.68     11.76 o 
   5   3   1      380.91      406.96      8.00 o 
   6   3   1       81.15       87.47      4.07 o 
   7   3   1       39.20       39.44      1.14 o 
   8   3   1       46.77       50.30      1.57 o 
   9   3   1        8.88        7.54      0.76 o 
  10   3   1       19.71       23.48      1.07 o 
 -10   4   1       96.57      103.48      3.41 o 
  -9   4   1        0.31        0.61      0.55 o 
  -8   4   1       31.44       31.38      1.13 o 
  -7   4   1      400.20      417.80      3.24 o 
  -6   4   1      230.27      202.47      6.54 o 
  -5   4   1      268.00      289.39      8.53 o 
  -4   4   1       40.49       34.70      3.87 o 
  -3   4   1      132.48      132.93      3.48 o 
  -2   4   1     1061.76     1158.41      8.14 o 
  -1   4   1      149.89      175.12      3.00 o 
   0   4   1     4107.29     4336.01     39.92 o 
   1   4   1      149.41      173.61      2.95 o 
   2   4   1     1063.11     1190.40      6.76 o 
   3   4   1      132.82      141.16      4.17 o 
   4   4   1       42.39       34.45      2.75 o 
   5   4   1      269.01      303.22      8.70 o 
   6   4   1      228.76      209.79      6.55 o 
   7   4   1      401.49      411.33      3.22 o 
   8   4   1       31.42       31.15      1.14 o 
   9   4   1        0.29        0.50      0.52 o 
  10   4   1       97.73      106.41      2.22 o 
 -10   5   1        3.45        4.38      1.03 o 
  -9   5   1       69.49       83.76      1.99 o 
  -8   5   1      103.57      103.44      1.81 o 
  -7   5   1       17.58       15.55      0.92 o 
  -6   5   1      400.04      351.31     10.72 o 
  -5   5   1      254.12      251.84     12.46 o 
  -4   5   1      388.08      414.16      9.65 o 
  -3   5   1       28.61       43.74      2.43 o 
  -2   5   1      405.90      476.26      5.69 o 
  -1   5   1     1447.37     1449.27     10.37 o 
   0   5   1     1638.42     1641.98      7.96 o 
   1   5   1     1444.99     1473.68     11.04 o 
   2   5   1      408.14      478.45      5.17 o 
   3   5   1       28.62       47.78      8.98 o 
   4   5   1      389.36      401.82      9.56 o 
   5   5   1      255.20      243.80      8.16 o 
   6   5   1      398.12      370.29      8.88 o 
   7   5   1       18.04       15.59      0.72 o 
   8   5   1      103.06      103.89      1.70 o 
   9   5   1       69.99       82.27      1.75 o 
  10   5   1        3.62        3.01      0.94 o 
 -10   6   1        3.43        2.77      0.82 o 
  -9   6   1       34.23       36.39      1.95 o 
  -8   6   1       76.17       74.34      2.04 o 
  -7   6   1      189.52      183.14      2.67 o 
  -6   6   1      412.13      365.38      3.23 o 
  -5   6   1      144.93      152.89     10.44 o 
  -4   6   1       43.71       48.01      5.44 o 
  -3   6   1      850.35      830.21     18.52 o 
  -2   6   1      730.92      793.11     10.14 o 
  -1   6   1      305.94      281.16      5.79 o 
   0   6   1      511.46      572.81      5.91 o 
   1   6   1      306.16      283.82      4.89 o 
   2   6   1      726.89      790.88      9.93 o 
   3   6   1      851.87      787.49     19.33 o 
   4   6   1       44.34       54.22      6.43 o 
   5   6   1      143.97      143.87      6.50 o 
   6   6   1      410.09      354.61      3.54 o 
   7   6   1      189.84      190.95      2.49 o 
   8   6   1       76.14       75.31      1.64 o 
   9   6   1       34.60       35.10      1.21 o 
  10   6   1        3.50        2.40      0.78 o 
  -9   7   1       25.48       25.57      0.98 o 
  -8   7   1       40.62       39.23      1.56 o 
  -7   7   1      232.13      206.46      3.12 o 
  -6   7   1       35.00       34.42      1.22 o 
  -5   7   1      153.77      145.76      3.12 o 
  -4   7   1       23.95       24.78      5.74 o 
  -3   7   1       97.27       96.09      5.12 o 
  -2   7   1      956.99      992.77     13.13 o 
  -1   7   1      228.82      275.32      6.27 o 
   0   7   1      933.32      940.35     11.22 o 
   1   7   1      228.28      280.02      4.89 o 
   2   7   1      958.58      984.02     16.35 o 
   3   7   1       98.16       96.25      5.11 o 
   4   7   1       22.87       14.82      2.14 o 
   5   7   1      152.43      147.08      2.72 o 
   6   7   1       34.44       33.57      1.44 o 
   7   7   1      231.42      203.95      2.79 o 
   8   7   1       39.62       38.78      1.67 o 
   9   7   1       25.63       25.82      1.01 o 
  -9   8   1       14.26       14.40      0.68 o 
  -8   8   1       12.55       15.76      0.80 o 
  -7   8   1       41.62       44.96      1.30 o 
  -6   8   1       13.73       13.47      0.81 o 
  -5   8   1        1.31        0.98      0.56 o 
  -4   8   1       99.38       80.62      2.56 o 
  -3   8   1      174.77      180.36     10.26 o 
  -2   8   1      458.35      477.96      9.06 o 
  -1   8   1      318.40      331.66      8.18 o 
   0   8   1     1431.10     1445.47     18.43 o 
   1   8   1      319.74      333.79      6.41 o 
   2   8   1      453.37      444.42     18.05 o 
   3   8   1      173.54      170.05      7.12 o 
   4   8   1      100.45       90.59      2.70 o 
   5   8   1        1.37        1.06      0.64 o 
   6   8   1       13.86       14.35      0.79 o 
   7   8   1       41.07       45.49      1.43 o 
   8   8   1       12.83       14.26      1.59 o 
   9   8   1       14.04       14.75      0.71 o 
  -8   9   1       11.83        7.72      0.56 o 
  -7   9   1       20.21       23.80      0.93 o 
  -6   9   1       21.72       18.60      0.79 o 
  -5   9   1       46.72       43.68      1.33 o 
  -4   9   1      398.73      383.06      4.14 o 
  -3   9   1      511.47      496.03      3.88 o 
  -2   9   1      529.84      477.92     17.50 o 
  -1   9   1       14.87        9.14      1.56 o 
   0   9   1      173.53      157.10      6.87 o 
   1   9   1       15.31        9.68      4.51 o 
   2   9   1      528.31      478.24     11.97 o 
   3   9   1      510.76      488.05      3.79 o 
   4   9   1      398.45      381.68      3.66 o 
   5   9   1       46.71       44.18      1.23 o 
   6   9   1       21.94       18.77      0.91 o 
   7   9   1       20.45       22.58      0.78 o 
   8   9   1       11.87        8.91      0.78 o 
  -8  10   1        7.42        8.36      0.64 o 
  -7  10   1        1.89        3.02      0.36 o 
  -6  10   1       10.67        9.52      0.67 o 
  -5  10   1       98.90      100.21      1.67 o 
  -4  10   1      149.12      145.87      1.91 o 
  -3  10   1       51.26       54.57      1.48 o 
  -2  10   1      235.75      224.82      2.66 o 
  -1  10   1      422.69      394.01      3.57 o 
   0  10   1       17.80       12.02      0.68 o 
   1  10   1      421.52      387.47      3.23 o 
   2  10   1      235.39      225.62      2.48 o 
   3  10   1       51.40       55.83      1.39 o 
   4  10   1      148.67      142.54      2.18 o 
   5  10   1       98.94      100.04      1.78 o 
   6  10   1       10.70       10.61      0.65 o 
   7  10   1        1.80        2.26      0.34 o 
   8  10   1        7.43        9.02      0.67 o 
  -7  11   1       10.16       13.49      0.67 o 
  -6  11   1        7.10        6.61      0.45 o 
  -5  11   1        4.28        4.08      0.45 o 
  -4  11   1        1.21        1.07      0.38 o 
  -3  11   1       20.96       20.73      0.89 o 
  -2  11   1       72.09       65.28      1.60 o 
  -1  11   1       10.72        9.60      0.70 o 
   0  11   1       12.93       11.30      0.80 o 
   1  11   1       11.28        8.41      0.66 o 
   2  11   1       71.92       63.74      1.59 o 
   3  11   1       21.20       22.61      1.01 o 
   4  11   1        1.29        2.32      0.47 o 
   5  11   1        4.32        5.17      0.45 o 
   6  11   1        7.06        6.79      0.54 o 
   7  11   1       10.31       13.10      0.66 o 
  -6  12   1       38.68       42.29      0.87 o 
  -5  12   1       55.60       55.48      0.96 o 
  -4  12   1        3.86        3.63      0.45 o 
  -3  12   1      123.33      126.76      2.06 o 
  -2  12   1      110.69      111.92      2.19 o 
  -1  12   1      241.16      247.67      3.16 o 
   0  12   1      433.94      426.23      5.37 o 
   1  12   1      239.70      239.22      3.97 o 
   2  12   1      110.54      113.21      2.44 o 
   3  12   1      123.30      126.05      2.89 o 
   4  12   1        3.76        3.28      0.53 o 
   5  12   1       54.96       54.91      1.09 o 
   6  12   1       38.54       43.32      0.89 o 
  -5  13   1        4.06        6.04      0.68 o 
  -4  13   1        8.00        7.68      0.49 o 
  -3  13   1        6.10        7.10      0.66 o 
  -2  13   1       13.18       12.02      0.80 o 
  -1  13   1       27.78       29.44      1.16 o 
   0  13   1        1.22        2.15      0.47 o 
   1  13   1       27.72       26.71      1.10 o 
   2  13   1       12.89       12.14      0.79 o 
   3  13   1        5.91        8.57      0.70 o 
   4  13   1        7.85        7.64      0.54 o 
   5  13   1        4.18        6.43      0.48 o 
  -3  14   1       25.52       26.42      0.93 o 
  -2  14   1        2.95        3.08      0.38 o 
  -1  14   1       11.22       10.53      0.75 o 
   0  14   1       25.10       28.27      1.05 o 
   1  14   1       11.23       10.62      1.07 o 
   2  14   1        2.89        3.15      0.44 o 
   3  14   1       25.62       25.41      1.17 o 
   0   0   2     5155.76     4916.58     33.27 o 
   1   0   2        0.20        3.59      0.55 o 
   2   0   2     1725.60     2107.05     27.54 o 
   3   0   2       55.76       53.38      1.45 o 
   4   0   2      317.77      295.09      3.38 o 
   5   0   2     1439.35     1530.76     12.84 o 
   6   0   2       52.17       46.26      2.32 o 
   7   0   2     1164.64     1071.27     15.15 o 
   8   0   2        0.00       -0.53      0.66 o 
   9   0   2       31.89       37.54      1.79 o 
  10   0   2       35.30       30.11      1.10 o 
  11   0   2       48.16       54.13      1.73 o 
 -11   1   2       10.87       11.81      0.85 o 
 -10   1   2       22.70       22.57      0.97 o 
  -9   1   2       33.27       36.14      1.50 o 
  -8   1   2       81.70       72.53      2.58 o 
  -7   1   2      203.22      214.18      5.71 o 
  -6   1   2       23.06       25.26      1.99 o 
  -5   1   2       31.28       42.36      2.20 o 
  -4   1   2      585.98      625.86      6.92 o 
  -3   1   2     1091.02     1132.00      7.17 o 
  -2   1   2      372.58      403.40      5.61 o 
  -1   1   2     9906.59     9014.15     37.69 o 
   0   1   2      584.80      602.06      6.80 o 
   1   1   2     9904.48     9516.04    140.88 o 
   2   1   2      380.98      418.44      3.83 o 
   3   1   2     1101.47     1149.46      8.11 o 
   4   1   2      588.88      633.18      5.77 o 
   5   1   2       30.64       39.16      1.70 o 
   6   1   2       23.44       23.04      1.66 o 
   7   1   2      202.47      213.37      8.42 o 
   8   1   2       80.11       73.51      2.18 o 
   9   1   2       33.03       34.74      1.58 o 
  10   1   2       22.93       22.86      0.96 o 
  11   1   2       11.39       10.66      1.08 o 
 -11   2   2       14.05       12.89      1.27 o 
 -10   2   2       76.84       75.66      1.80 o 
  -9   2   2       58.92       56.22      1.69 o 
  -8   2   2      478.10      454.69      4.02 o 
  -7   2   2      147.74      130.07      6.62 o 
  -6   2   2        6.10        9.42      1.71 o 
  -5   2   2      562.39      570.79      8.34 o 
  -4   2   2     1848.02     1840.33     15.09 o 
  -3   2   2      164.83      132.88      2.62 o 
  -2   2   2      567.21      582.36      4.72 o 
  -1   2   2     3608.11     3759.30     29.20 o 
   0   2   2    17910.14    16816.62     83.71 o 
   1   2   2     3636.53     3812.66     26.74 o 
   2   2   2      566.76      600.18      6.69 o 
   3   2   2      164.28      127.38      2.80 o 
   4   2   2     1845.43     1865.73     12.61 o 
   5   2   2      561.61      590.07      7.12 o 
   6   2   2        6.39        8.90      1.30 o 
   7   2   2      147.90      136.64      6.95 o 
   8   2   2      477.56      445.56      5.04 o 
   9   2   2       58.37       58.37      1.64 o 
  10   2   2       76.87       76.76      1.77 o 
  11   2   2       14.54       14.66      1.33 o 
 -10   3   2       11.51       15.19      0.82 o 
  -9   3   2       55.73       58.40      1.60 o 
  -8   3   2       47.97       51.65      1.44 o 
  -7   3   2      124.03      111.19      2.23 o 
  -6   3   2      130.68      122.87      4.95 o 
  -5   3   2       48.49       52.40      3.01 o 
  -4   3   2     1204.15     1313.59     33.44 o 
  -3   3   2     1521.64     1716.15     10.48 o 
  -2   3   2     3247.13     3253.80     16.57 o 
  -1   3   2     1093.20     1016.94     15.00 o 
   0   3   2      765.36      857.52      7.65 o 
   1   3   2     1095.13     1002.21      5.85 o 
   2   3   2     3238.54     3266.44     16.65 o 
   3   3   2     1515.45     1703.01     14.06 o 
   4   3   2     1205.66     1317.30     21.55 o 
   5   3   2       46.96       48.17      2.85 o 
   6   3   2      131.36      117.64      4.76 o 
   7   3   2      122.86      119.19      2.04 o 
   8   3   2       48.58       53.76      1.63 o 
   9   3   2       56.28       58.34      1.61 o 
  10   3   2       11.23       17.11      1.29 o 
 -10   4   2       35.41       41.84      1.78 o 
  -9   4   2       12.36       13.41      0.96 o 
  -8   4   2       24.07       25.92      1.06 o 
  -7   4   2      486.29      481.68      3.71 o 
  -6   4   2      437.58      454.21      9.92 o 
  -5   4   2      202.87      205.04      7.39 o 
  -4   4   2     1159.92     1251.99     16.04 o 
  -3   4   2     3865.19     4257.76     17.92 o 
  -2   4   2      831.88      759.12      9.83 o 
  -1   4   2     1584.54     1669.76      8.83 o 
   0   4   2      421.51      434.38      4.31 o 
   1   4   2     1583.12     1651.71     29.00 o 
   2   4   2      834.32      745.26      6.31 o 
   3   4   2     3856.98     4175.21     22.84 o 
   4   4   2     1163.56     1289.28     17.22 o 
   5   4   2      200.99      200.21      7.16 o 
   6   4   2      439.98      421.06      9.25 o 
   7   4   2      484.72      475.35      3.65 o 
   8   4   2       24.39       23.96      1.02 o 
   9   4   2       12.80       12.40      0.97 o 
  10   4   2       35.69       42.00      1.75 o 
 -10   5   2       19.85       22.43      4.47 o 
  -9   5   2       16.13       14.83      1.81 o 
  -8   5   2      108.95      100.62      1.95 o 
  -7   5   2       65.77       51.38      1.20 o 
  -6   5   2      154.26      137.02      5.51 o 
  -5   5   2        7.85       17.94      3.99 o 
  -4   5   2      295.20      273.59     13.41 o 
  -3   5   2       25.36       20.34      1.48 o 
  -2   5   2      212.31      228.11      5.04 o 
  -1   5   2      250.60      269.29      4.28 o 
   0   5   2     2002.30     2230.98     10.37 o 
   1   5   2      252.14      282.51      4.55 o 
   2   5   2      211.94      224.60      3.97 o 
   3   5   2       24.78       18.74      2.02 o 
   4   5   2      293.82      290.48      6.47 o 
   5   5   2        7.87       14.95      2.17 o 
   6   5   2      153.46      130.29      5.34 o 
   7   5   2       65.02       52.95      1.21 o 
   8   5   2      110.10      104.91      1.83 o 
   9   5   2       16.11       17.13      0.88 o 
  10   5   2       20.46       19.41      1.68 o 
 -10   6   2       19.92       22.66      1.59 o 
  -9   6   2       67.85       63.35      1.90 o 
  -8   6   2       19.42       22.82      1.22 o 
  -7   6   2       35.11       39.97      1.31 o 
  -6   6   2      490.66      452.76      3.60 o 
  -5   6   2       46.13       40.82      3.66 o 
  -4   6   2      143.44      146.18      7.29 o 
  -3   6   2       89.61       92.22      3.95 o 
  -2   6   2      507.51      545.98      7.38 o 
  -1   6   2      818.47      823.32      8.51 o 
   0   6   2        3.40        4.95      0.81 o 
   1   6   2      823.07      830.68      8.56 o 
   2   6   2      509.53      550.00      7.07 o 
   3   6   2       90.73       94.31      6.77 o 
   4   6   2      145.64      153.56      5.97 o 
   5   6   2       45.85       39.38      3.56 o 
   6   6   2      487.03      453.91      3.70 o 
   7   6   2       35.65       40.53      1.31 o 
   8   6   2       19.37       21.77      0.95 o 
   9   6   2       68.49       61.96      1.58 o 
  10   6   2       20.32       27.22      1.75 o 
  -9   7   2       27.05       27.12      1.14 o 
  -8   7   2        0.11        0.67      0.46 o 
  -7   7   2      167.68      148.40      2.65 o 
  -6   7   2       91.24       88.99      1.83 o 
  -5   7   2       66.17       54.01      1.68 o 
  -4   7   2       58.31       48.27      5.82 o 
  -3   7   2       41.38       39.46      4.59 o 
  -2   7   2       58.62       60.17      3.10 o 
  -1   7   2       33.05       40.09      4.31 o 
   0   7   2       15.10       16.85      2.16 o 
   1   7   2       33.06       45.58      2.26 o 
   2   7   2       58.54       59.06      3.89 o 
   3   7   2       41.50       36.82      3.22 o 
   4   7   2       57.67       38.78      3.45 o 
   5   7   2       65.33       60.05      1.59 o 
   6   7   2       90.84       87.40      1.71 o 
   7   7   2      167.71      148.61      3.42 o 
   8   7   2        0.09        0.92      0.65 o 
   9   7   2       27.22       28.25      1.05 o 
  -9   8   2        1.21        0.06      0.65 o 
  -8   8   2       69.29       65.19      1.68 o 
  -7   8   2       47.21       45.10      1.32 o 
  -6   8   2      382.59      354.92      3.64 o 
  -5   8   2       45.27       42.38      1.16 o 
  -4   8   2      343.38      310.90      4.44 o 
  -3   8   2      217.26      205.38     11.00 o 
  -2   8   2      278.25      280.23      7.04 o 
  -1   8   2      778.67      749.27     14.18 o 
   0   8   2      106.66      114.19      5.57 o 
   1   8   2      777.41      742.27     11.08 o 
   2   8   2      279.39      270.61      8.64 o 
   3   8   2      218.53      208.57      9.77 o 
   4   8   2      347.29      320.11      3.77 o 
   5   8   2       45.58       44.11      1.31 o 
   6   8   2      381.96      365.51      4.05 o 
   7   8   2       46.96       47.30      1.21 o 
   8   8   2       68.94       65.64      2.01 o 
   9   8   2        1.35        0.74      0.37 o 
  -8   9   2       73.71       75.07      1.45 o 
  -7   9   2        7.74        7.45      0.57 o 
  -6   9   2       26.26       28.11      0.93 o 
  -5   9   2      197.87      192.74      2.47 o 
  -4   9   2       72.54       67.58      1.83 o 
  -3   9   2       39.69       44.00      1.21 o 
  -2   9   2      200.77      196.53     11.84 o 
  -1   9   2      175.20      179.61      6.05 o 
   0   9   2        4.04        0.85      1.37 o 
   1   9   2      174.72      180.56      7.34 o 
   2   9   2      202.39      185.51      7.51 o 
   3   9   2       39.72       43.11      1.17 o 
   4   9   2       71.69       65.65      1.78 o 
   5   9   2      200.34      195.93      2.95 o 
   6   9   2       26.40       28.46      0.99 o 
   7   9   2        7.47        8.07      0.57 o 
   8   9   2       73.33       76.07      1.67 o 
  -8  10   2       36.06       41.28      1.20 o 
  -7  10   2        0.67        0.76      0.34 o 
  -6  10   2      104.19      102.12      1.85 o 
  -5  10   2       42.66       36.17      0.97 o 
  -4  10   2      150.17      138.24      1.98 o 
  -3  10   2      163.82      157.42      2.27 o 
  -2  10   2       34.97       35.59      1.09 o 
  -1  10   2      156.78      140.57      2.26 o 
   0  10   2      141.08      143.34      2.27 o 
   1  10   2      155.84      141.68      1.95 o 
   2  10   2       34.41       36.28      1.05 o 
   3  10   2      162.33      159.50      2.13 o 
   4  10   2      149.97      138.45      2.30 o 
   5  10   2       42.75       36.21      1.20 o 
   6  10   2      104.14      104.92      1.61 o 
   7  10   2        0.63        0.92      0.34 o 
   8  10   2       36.09       41.23      1.22 o 
  -7  11   2       29.07       29.95      0.84 o 
  -6  11   2        5.70        6.45      0.53 o 
  -5  11   2       55.47       58.65      1.20 o 
  -4  11   2      222.01      219.98      2.40 o 
  -3  11   2       77.39       79.22      2.28 o 
  -2  11   2      309.66      300.49      3.51 o 
  -1  11   2       54.58       51.98      1.31 o 
   0  11   2       90.97       87.86      1.82 o 
   1  11   2       54.43       55.43      1.34 o 
   2  11   2      309.47      298.59      4.10 o 
   3  11   2       77.87       80.82      1.95 o 
   4  11   2      221.38      219.75      2.57 o 
   5  11   2       56.05       58.51      1.14 o 
   6  11   2        5.71        5.88      0.46 o 
   7  11   2       29.10       29.45      0.75 o 
  -6  12   2        4.14        3.82      0.35 o 
  -5  12   2       15.39       15.61      0.55 o 
  -4  12   2       41.62       41.01      1.07 o 
  -3  12   2       23.24       27.65      0.94 o 
  -2  12   2       11.03       10.86      0.87 o 
  -1  12   2        0.34        0.62      0.44 o 
   0  12   2        0.12        1.56      0.52 o 
   1  12   2        0.35        1.35      0.51 o 
   2  12   2       10.84       11.12      0.87 o 
   3  12   2       23.20       26.10      1.23 o 
   4  12   2       41.21       42.17      1.28 o 
   5  12   2       15.24       15.29      0.62 o 
   6  12   2        4.02        3.83      0.39 o 
  -5  13   2       23.95       24.07      1.14 o 
  -4  13   2        7.66        6.84      0.46 o 
  -3  13   2       26.63       29.03      0.99 o 
  -2  13   2        6.44        5.85      0.66 o 
  -1  13   2       25.44       24.59      1.25 o 
   0  13   2       37.61       38.90      1.18 o 
   1  13   2       25.79       26.99      1.12 o 
   2  13   2        6.45        6.21      0.72 o 
   3  13   2       26.94       28.13      1.09 o 
   4  13   2        7.96        7.09      0.53 o 
   5  13   2       24.22       24.50      1.27 o 
  -3  14   2       31.98       34.80      0.94 o 
  -2  14   2        5.27        4.94      0.49 o 
  -1  14   2        7.04        6.75      0.62 o 
   0  14   2        2.97        0.95      0.35 o 
   1  14   2        6.91        8.30      1.26 o 
   2  14   2        5.24        4.37      0.50 o 
   3  14   2       31.91       37.23      1.44 o 
   1   0   3       32.51       46.24      2.18 o 
   2   0   3      553.93      455.45      4.54 o 
   3   0   3     1395.08     1476.76      8.04 o 
   4   0   3     1566.28     1699.60      9.08 o 
   5   0   3        8.29       11.08      1.28 o 
   6   0   3       43.10       44.86      2.29 o 
   7   0   3      380.31      360.51      6.83 o 
   8   0   3      592.57      506.64      5.62 o 
   9   0   3       94.10      102.27      3.13 o 
  10   0   3        0.03        0.00      0.46 o 
  11   0   3        0.00        0.82      0.70 o 
 -11   1   3        4.75        4.80      0.94 o 
 -10   1   3        2.50        3.07      0.84 o 
  -9   1   3        2.77        3.27      0.64 o 
  -8   1   3        9.81        7.90      0.87 o 
  -7   1   3      556.26      526.78      8.22 o 
  -6   1   3        7.73       10.30      1.36 o 
  -5   1   3      158.89      172.51      4.70 o 
  -4   1   3     1177.73     1269.58      8.85 o 
  -3   1   3     1373.38     1331.99      6.68 o 
  -2   1   3      125.41      169.17      3.38 o 
  -1   1   3    13485.46    13045.07     81.15 o 
   0   1   3       33.13       38.97      1.77 o 
   1   1   3    13476.25    13519.91     35.69 o 
   2   1   3      125.53      174.46      3.20 o 
   3   1   3     1374.26     1317.89      9.99 o 
   4   1   3     1182.32     1307.17      8.42 o 
   5   1   3      156.68      174.43      3.79 o 
   6   1   3        7.24        6.50      1.19 o 
   7   1   3      562.78      532.87      9.35 o 
   8   1   3        9.95       10.34      1.52 o 
   9   1   3        2.69        5.41      0.71 o 
  10   1   3        2.38        2.69      0.48 o 
  11   1   3        4.62        5.87      0.71 o 
 -11   2   3        4.22        2.52      0.79 o 
 -10   2   3        2.82        3.17      0.73 o 
  -9   2   3        1.20       -0.12      0.49 o 
  -8   2   3      106.61      114.78      2.04 o 
  -7   2   3       16.77       18.46      1.86 o 
  -6   2   3      152.88      129.61      4.93 o 
  -5   2   3      653.81      692.64      7.82 o 
  -4   2   3      647.37      755.94      8.57 o 
  -3   2   3       53.67       54.30      1.48 o 
  -2   2   3     1907.74     1983.29      9.24 o 
  -1   2   3     3352.81     3593.54     32.03 o 
   0   2   3     8601.58     8628.87     34.79 o 
   1   2   3     3369.25     3611.07     22.59 o 
   2   2   3     1897.34     1967.98     13.47 o 
   3   2   3       52.68       54.05      1.37 o 
   4   2   3      647.55      729.39      7.89 o 
   5   2   3      652.75      687.72      7.82 o 
   6   2   3      153.27      137.52      4.46 o 
   7   2   3       17.29        9.19      1.97 o 
   8   2   3      105.35      112.24      2.21 o 
   9   2   3        1.23        0.52      0.58 o 
  10   2   3        2.87        2.70      0.60 o 
  11   2   3        4.40        3.48      0.86 o 
 -10   3   3        2.06        4.43      0.94 o 
  -9   3   3       78.37       73.69      1.78 o 
  -8   3   3      152.93      162.00      3.12 o 
  -7   3   3       33.82       36.31      1.03 o 
  -6   3   3        4.13        3.54      1.58 o 
  -5   3   3      425.17      408.39      8.16 o 
  -4   3   3      610.61      638.17     11.27 o 
  -3   3   3      326.07      360.67      6.10 o 
  -2   3   3      665.75      705.54      5.70 o 
  -1   3   3      988.81      991.89      7.83 o 
   0   3   3     4460.16     4800.05     22.16 o 
   1   3   3      997.35     1002.57      7.04 o 
   2   3   3      668.24      715.46      5.90 o 
   3   3   3      326.64      352.59      5.69 o 
   4   3   3      608.90      616.97      9.09 o 
   5   3   3      427.43      394.96      8.06 o 
   6   3   3        4.08        3.44      1.07 o 
   7   3   3       34.43       38.16      1.21 o 
   8   3   3      151.61      153.83      2.67 o 
   9   3   3       78.80       73.87      1.78 o 
  10   3   3        2.04        3.98      0.53 o 
 -10   4   3       45.56       55.84      4.11 o 
  -9   4   3       65.29       63.32      1.61 o 
  -8   4   3       30.43       25.75      1.03 o 
  -7   4   3      144.78      137.20      2.13 o 
  -6   4   3      509.42      493.44     10.12 o 
  -5   4   3       19.67       18.15      2.81 o 
  -4   4   3       27.09       26.73      2.65 o 
  -3   4   3      722.15      780.66      7.19 o 
  -2   4   3       73.57       62.51      1.86 o 
  -1   4   3      355.22      408.32      5.24 o 
   0   4   3       86.67       98.73      3.37 o 
   1   4   3      354.70      406.44      5.13 o 
   2   4   3       75.16       65.88      2.11 o 
   3   4   3      723.31      785.95     10.97 o 
   4   4   3       26.41       25.36      1.98 o 
   5   4   3       20.19       17.48      3.62 o 
   6   4   3      505.83      481.40     10.00 o 
   7   4   3      146.16      140.71      1.83 o 
   8   4   3       29.82       24.39      1.06 o 
   9   4   3       66.56       62.46      1.63 o 
  10   4   3       45.56       49.97      2.35 o 
 -10   5   3       75.58       80.18      5.82 o 
  -9   5   3       26.12       28.24      1.40 o 
  -8   5   3       17.96       22.01      0.97 o 
  -7   5   3      173.76      137.69      2.03 o 
  -6   5   3       68.03       64.08      4.77 o 
  -5   5   3      211.51      193.72      7.50 o 
  -4   5   3      252.39      269.77     14.69 o 
  -3   5   3      272.79      321.66      5.50 o 
  -2   5   3        2.42        0.88      1.13 o 
  -1   5   3     2087.07     2383.92     23.53 o 
   0   5   3     3244.73     3362.30     13.93 o 
   1   5   3     2100.59     2390.92     15.78 o 
   2   5   3        2.11        1.61      0.74 o 
   3   5   3      274.09      330.66      5.59 o 
   4   5   3      254.30      267.43      8.05 o 
   5   5   3      212.34      188.29      7.31 o 
   6   5   3       67.81       56.42      3.59 o 
   7   5   3      175.64      134.99      1.82 o 
   8   5   3       17.75       24.18      0.94 o 
   9   5   3       25.11       27.90      1.56 o 
  10   5   3       75.61       74.60      3.74 o 
 -10   6   3        4.77        6.01      0.97 o 
  -9   6   3       29.38       30.49      1.38 o 
  -8   6   3        8.41       11.49      0.80 o 
  -7   6   3       69.52       80.85      1.98 o 
  -6   6   3      384.74      367.01      3.86 o 
  -5   6   3       32.08       27.99      4.92 o 
  -4   6   3       17.21       12.96      2.88 o 
  -3   6   3      332.39      391.88      7.73 o 
  -2   6   3      381.04      390.60      7.35 o 
  -1   6   3      645.83      673.71      9.17 o 
   0   6   3      450.40      525.47     10.91 o 
   1   6   3      648.52      684.35      9.28 o 
   2   6   3      382.65      402.36      6.17 o 
   3   6   3      336.16      397.86      8.80 o 
   4   6   3       18.08       19.01      2.12 o 
   5   6   3       31.23       27.76      4.97 o 
   6   6   3      384.48      367.48      3.13 o 
   7   6   3       68.57       82.07      1.90 o 
   8   6   3        8.53       10.15      0.87 o 
   9   6   3       29.37       28.73      1.11 o 
  10   6   3        4.89        6.07      0.97 o 
  -9   7   3       22.92       19.84      1.56 o 
  -8   7   3       61.18       64.05      1.63 o 
  -7   7   3       54.49       53.24      1.48 o 
  -6   7   3      113.04      110.37      2.02 o 
  -5   7   3      336.80      308.39      2.87 o 
  -4   7   3       18.13       13.18      3.33 o 
  -3   7   3      274.91      264.45      8.72 o 
  -2   7   3      283.72      283.95      6.79 o 
  -1   7   3      347.61      353.23      9.46 o 
   0   7   3       84.28       80.79      4.40 o 
   1   7   3      346.62      354.79      7.27 o 
   2   7   3      282.23      276.21      8.29 o 
   3   7   3      274.19      249.54      8.23 o 
   4   7   3       19.19       18.02      2.45 o 
   5   7   3      339.96      312.71      3.61 o 
   6   7   3      113.57      109.57      2.02 o 
   7   7   3       54.38       54.96      1.61 o 
   8   7   3       61.43       61.70      1.75 o 
   9   7   3       22.75       21.56      0.91 o 
  -9   8   3       26.60       26.77      1.59 o 
  -8   8   3        2.45        3.66      0.58 o 
  -7   8   3        4.32        4.24      0.76 o 
  -6   8   3       98.10       93.98      1.76 o 
  -5   8   3      170.64      158.80      2.54 o 
  -4   8   3       11.06        8.51      0.68 o 
  -3   8   3      701.62      713.30     14.93 o 
  -2   8   3       92.61       87.51      4.27 o 
  -1   8   3       45.18       27.10      5.46 o 
   0   8   3      323.92      347.30      9.72 o 
   1   8   3       45.18       34.80      2.17 o 
   2   8   3       88.86       89.36      5.04 o 
   3   8   3      702.71      688.03     14.36 o 
   4   8   3       11.60        9.86      0.70 o 
   5   8   3      169.60      155.08      2.82 o 
   6   8   3       99.48       92.64      2.07 o 
   7   8   3        4.23        3.75      0.55 o 
   8   8   3        2.58        3.58      0.70 o 
   9   8   3       26.53       25.01      0.86 o 
  -8   9   3       23.72       28.96      0.93 o 
  -7   9   3       37.31       38.96      1.05 o 
  -6   9   3       31.45       30.25      0.95 o 
  -5   9   3      191.78      178.67      2.42 o 
  -4   9   3      301.63      282.72      2.93 o 
  -3   9   3      126.92      117.27      2.07 o 
  -2   9   3      197.09      192.11      7.80 o 
  -1   9   3       15.78       14.32      3.99 o 
   0   9   3      111.89      128.21      6.93 o 
   1   9   3       15.19       15.24      2.41 o 
   2   9   3      195.59      163.81      7.78 o 
   3   9   3      127.81      117.34      1.89 o 
   4   9   3      298.68      284.63      3.58 o 
   5   9   3      191.98      184.74      2.87 o 
   6   9   3       31.30       29.94      0.94 o 
   7   9   3       37.22       37.73      1.02 o 
   8   9   3       24.21       27.29      1.04 o 
  -8  10   3       16.86       16.74      0.78 o 
  -7  10   3        2.25        1.94      0.42 o 
  -6  10   3       20.36       23.45      0.87 o 
  -5  10   3      111.88      110.27      1.75 o 
  -4  10   3      297.84      285.47      2.82 o 
  -3  10   3      262.36      237.03      2.78 o 
  -2  10   3      340.86      323.00      3.27 o 
  -1  10   3      113.42      104.72      1.76 o 
   0  10   3      315.26      304.14      3.29 o 
   1  10   3      112.01      103.86      1.79 o 
   2  10   3      343.93      320.06      3.18 o 
   3  10   3      262.12      231.09      3.26 o 
   4  10   3      299.57      291.98      3.32 o 
   5  10   3      111.69      109.77      1.84 o 
   6  10   3       20.42       22.43      0.83 o 
   7  10   3        2.32        1.73      0.36 o 
   8  10   3       16.69       17.64      1.14 o 
  -7  11   3        3.62        2.31      0.40 o 
  -6  11   3        4.16        4.07      0.52 o 
  -5  11   3        5.93        6.32      0.49 o 
  -4  11   3      165.20      174.20      2.13 o 
  -3  11   3      211.93      212.14      2.58 o 
  -2  11   3       66.18       65.44      1.48 o 
  -1  11   3        9.94        8.71      0.65 o 
   0  11   3       48.72       45.59      1.33 o 
   1  11   3       10.17        8.40      0.64 o 
   2  11   3       67.12       66.18      1.49 o 
   3  11   3      212.87      214.58      4.17 o 
   4  11   3      164.85      176.38      2.47 o 
   5  11   3        6.05        6.83      0.49 o 
   6  11   3        4.30        4.18      0.41 o 
   7  11   3        3.55        1.73      0.38 o 
  -6  12   3        1.61        3.17      0.35 o 
  -5  12   3       32.13       32.10      0.77 o 
  -4  12   3      134.92      131.93      1.89 o 
  -3  12   3       26.58       31.54      1.00 o 
  -2  12   3        6.53        6.11      0.63 o 
  -1  12   3       26.53       28.31      1.04 o 
   0  12   3       23.27       22.99      1.08 o 
   1  12   3       26.34       28.92      0.96 o 
   2  12   3        6.56        6.21      0.74 o 
   3  12   3       26.77       31.83      1.32 o 
   4  12   3      135.21      132.82      2.45 o 
   5  12   3       32.65       32.74      0.91 o 
   6  12   3        1.64        3.17      0.41 o 
  -5  13   3        5.68        3.37      0.78 o 
  -4  13   3        2.38        1.77      0.36 o 
  -3  13   3        5.18        3.94      0.50 o 
  -2  13   3        0.42        0.10      0.46 o 
  -1  13   3       30.58       34.78      1.47 o 
   0  13   3        0.26        0.37      0.46 o 
   1  13   3       30.56       33.07      1.21 o 
   2  13   3        0.52        0.76      0.42 o 
   3  13   3        5.29        5.22      0.58 o 
   4  13   3        2.38        3.48      0.44 o 
   5  13   3        5.71        5.28      0.55 o 
  -3  14   3       25.77       23.15      0.90 o 
  -2  14   3       10.34       12.76      0.66 o 
  -1  14   3        7.21        6.36      0.51 o 
   0  14   3        3.02        2.32      0.46 o 
   1  14   3        6.98        5.59      0.82 o 
   2  14   3       10.36       11.95      0.90 o 
   3  14   3       25.79       21.55      1.05 o 
   0   0   4     7967.34     7863.53     59.90 o 
   1   0   4     9785.20     8890.39    100.25 o 
   2   0   4     3471.24     3729.41     51.44 o 
   3   0   4      218.86      233.97      2.46 o 
   4   0   4     1294.86     1363.56     16.28 o 
   5   0   4     2986.72     3227.93     25.74 o 
   6   0   4      619.38      640.71      8.50 o 
   7   0   4       29.82       35.97      2.59 o 
   8   0   4       79.26       90.68      2.54 o 
   9   0   4        3.70        1.80      0.68 o 
  10   0   4        4.56        5.91      0.66 o 
  11   0   4        5.58        5.26      1.27 o 
 -11   1   4        6.59       12.62      1.25 o 
 -10   1   4       16.02       18.28      0.86 o 
  -9   1   4       40.08       34.96      1.45 o 
  -8   1   4      143.92      127.06      4.88 o 
  -7   1   4       90.46      105.09      4.21 o 
  -6   1   4      278.61      283.16      6.28 o 
  -5   1   4      115.21      119.15      3.25 o 
  -4   1   4      103.10      125.80      2.64 o 
  -3   1   4     2095.05     2137.42     15.77 o 
  -2   1   4     3299.09     3388.26     10.72 o 
  -1   1   4     4361.38     4468.63     23.22 o 
   0   1   4     1405.85     1511.10     12.13 o 
   1   1   4     4361.23     4556.61     22.99 o 
   2   1   4     3268.10     3374.43     20.39 o 
   3   1   4     2089.98     2113.88     15.31 o 
   4   1   4      102.58      126.38      2.71 o 
   5   1   4      115.67      116.54      2.92 o 
   6   1   4      282.58      275.58      6.35 o 
   7   1   4       92.57       99.05      4.14 o 
   8   1   4      143.29      119.72      2.89 o 
   9   1   4       40.74       36.50      1.47 o 
  10   1   4       15.63       18.92      0.87 o 
  11   1   4        6.63       13.94      0.91 o 
 -10   2   4       22.64       26.20      1.29 o 
  -9   2   4        0.30        0.40      0.48 o 
  -8   2   4      122.89      118.08      2.32 o 
  -7   2   4      577.94      561.91      5.22 o 
  -6   2   4      407.26      409.90     11.72 o 
  -5   2   4      176.82      167.26      3.51 o 
  -4   2   4     1058.19     1314.98     10.49 o 
  -3   2   4     1243.50     1248.36      7.34 o 
  -2   2   4     1163.00     1247.96     11.97 o 
  -1   2   4    13071.07    12662.38     46.27 o 
   0   2   4      656.48      615.34     10.06 o 
   1   2   4    13053.55    12871.73    254.52 o 
   2   2   4     1164.95     1269.58      8.36 o 
   3   2   4     1243.89     1253.35     11.18 o 
   4   2   4     1064.01     1283.63     14.16 o 
   5   2   4      179.37      173.66      4.05 o 
   6   2   4      407.05      398.61      9.14 o 
   7   2   4      577.57      556.77      6.66 o 
   8   2   4      122.17      115.96      2.83 o 
   9   2   4        0.48        0.01      0.73 o 
  10   2   4       22.33       24.54      1.23 o 
 -10   3   4       36.51       37.89      1.37 o 
  -9   3   4       14.47       14.80      1.01 o 
  -8   3   4        6.76        5.08      0.71 o 
  -7   3   4       65.38       69.67      1.53 o 
  -6   3   4       25.78       26.43      3.27 o 
  -5   3   4      103.70      107.66      4.25 o 
  -4   3   4      364.18      373.76      8.78 o 
  -3   3   4      247.24      250.80      4.39 o 
  -2   3   4       26.14       14.23      1.14 o 
  -1   3   4     3039.90     3058.61     15.96 o 
   0   3   4      254.27      291.51      3.78 o 
   1   3   4     3058.36     3067.41     13.44 o 
   2   3   4       26.15       16.02      0.91 o 
   3   3   4      249.28      255.04      3.62 o 
   4   3   4      368.30      377.53      7.27 o 
   5   3   4      102.95      114.02      3.91 o 
   6   3   4       26.18       28.00      2.47 o 
   7   3   4       65.60       67.95      1.44 o 
   8   3   4        6.64        5.06      0.70 o 
   9   3   4       14.58       14.56      1.01 o 
  10   3   4       36.15       36.65      1.57 o 
 -10   4   4       50.64       45.78      2.18 o 
  -9   4   4       42.42       41.53      2.01 o 
  -8   4   4       48.63       44.51      1.45 o 
  -7   4   4      208.84      203.46      2.43 o 
  -6   4   4      118.86      108.02      4.75 o 
  -5   4   4      218.13      246.34      6.63 o 
  -4   4   4      170.76      179.79      6.43 o 
  -3   4   4      103.90      113.87      3.17 o 
  -2   4   4      141.41      115.09      2.91 o 
  -1   4   4      710.90      690.35      7.67 o 
   0   4   4      663.32      719.08      5.68 o 
   1   4   4      714.75      693.23      8.48 o 
   2   4   4      138.91      115.10      5.78 o 
   3   4   4      103.37      117.28      3.22 o 
   4   4   4      173.02      181.40      5.18 o 
   5   4   4      220.98      241.26      8.05 o 
   6   4   4      119.88      109.52      5.93 o 
   7   4   4      208.75      202.72      2.68 o 
   8   4   4       48.36       45.81      1.34 o 
   9   4   4       43.22       42.77      1.89 o 
  10   4   4       50.75       43.70      1.43 o 
 -10   5   4       51.60       49.98      2.42 o 
  -9   5   4       18.60       25.01      1.48 o 
  -8   5   4       52.40       56.15      1.78 o 
  -7   5   4      116.70      100.87      1.76 o 
  -6   5   4        2.21        4.72      0.74 o 
  -5   5   4      170.63      172.70      7.14 o 
  -4   5   4      107.56      110.39      5.25 o 
  -3   5   4      234.91      252.81      5.01 o 
  -2   5   4     1396.73     1608.14     14.05 o 
  -1   5   4       66.51       69.72      2.29 o 
   0   5   4      441.10      459.58      4.98 o 
   1   5   4       64.09       65.51      1.92 o 
   2   5   4     1400.76     1646.39     11.90 o 
   3   5   4      235.09      256.10      5.06 o 
   4   5   4      107.90      113.45      4.30 o 
   5   5   4      169.51      169.35      6.98 o 
   6   5   4        2.32        4.45      0.59 o 
   7   5   4      115.84      101.33      1.81 o 
   8   5   4       52.86       54.66      1.34 o 
   9   5   4       18.34       23.58      1.09 o 
  10   5   4       51.89       47.51      1.58 o 
 -10   6   4       56.40       55.78      2.28 o 
  -9   6   4       67.28       71.41      2.02 o 
  -8   6   4       11.33        8.64      0.94 o 
  -7   6   4      150.52      155.86      2.29 o 
  -6   6   4       77.26       81.05      1.63 o 
  -5   6   4      317.71      310.64      9.78 o 
  -4   6   4      192.92      173.24     10.20 o 
  -3   6   4      221.91      235.79      6.15 o 
  -2   6   4      534.97      549.96      8.94 o 
  -1   6   4      621.33      684.52      9.46 o 
   0   6   4     1034.02     1180.98     10.96 o 
   1   6   4      619.35      693.47      9.61 o 
   2   6   4      537.35      543.94      8.84 o 
   3   6   4      221.25      223.70      5.81 o 
   4   6   4      193.12      184.98      7.01 o 
   5   6   4      317.27      283.81     10.74 o 
   6   6   4       77.43       82.80      1.89 o 
   7   6   4      149.28      154.37      2.69 o 
   8   6   4       11.56        8.87      0.82 o 
   9   6   4       66.50       70.50      1.67 o 
  10   6   4       56.40       54.16      2.24 o 
  -9   7   4        7.24        6.05      0.64 o 
  -8   7   4       51.34       54.84      1.68 o 
  -7   7   4      214.09      199.06      2.75 o 
  -6   7   4      132.71      122.22      2.09 o 
  -5   7   4       22.79       21.58      0.85 o 
  -4   7   4       39.64       40.48      5.41 o 
  -3   7   4      516.61      517.74     15.89 o 
  -2   7   4      117.81      108.66      4.34 o 
  -1   7   4     1032.12     1074.42     19.44 o 
   0   7   4     1765.09     1904.35     18.96 o 
   1   7   4     1027.64     1064.16     12.85 o 
   2   7   4      118.29       99.98      4.11 o 
   3   7   4      515.83      506.41     11.74 o 
   4   7   4       38.66       35.41      3.26 o 
   5   7   4       22.72       22.43      0.94 o 
   6   7   4      133.03      122.50      2.38 o 
   7   7   4      216.57      195.83      2.69 o 
   8   7   4       51.58       49.31      1.58 o 
   9   7   4        7.54        5.32      0.55 o 
  -9   8   4        6.60        5.03      0.66 o 
  -8   8   4       24.70       18.61      0.85 o 
  -7   8   4       35.45       35.15      1.29 o 
  -6   8   4        1.05        0.32      0.47 o 
  -5   8   4      119.54      115.11      1.76 o 
  -4   8   4       30.88       31.14      1.08 o 
  -3   8   4      157.60      167.34      7.37 o 
  -2   8   4       21.69       13.48      1.82 o 
  -1   8   4      121.57      115.23      4.65 o 
   0   8   4        1.32       -0.14      1.79 o 
   1   8   4      121.23      113.58      3.87 o 
   2   8   4       21.55       12.97      2.20 o 
   3   8   4      156.61      152.97      6.86 o 
   4   8   4       31.49       33.92      1.24 o 
   5   8   4      118.63      114.87      2.07 o 
   6   8   4        1.01        0.71      0.38 o 
   7   8   4       35.51       34.94      1.06 o 
   8   8   4       24.51       17.45      1.10 o 
   9   8   4        6.62        5.53      0.48 o 
  -8   9   4        6.17        3.91      0.43 o 
  -7   9   4       33.95       29.78      1.01 o 
  -6   9   4       46.52       45.67      1.20 o 
  -5   9   4      130.03      120.41      1.98 o 
  -4   9   4        8.55        6.88      0.55 o 
  -3   9   4      759.92      721.54      5.46 o 
  -2   9   4      147.52      135.50      2.20 o 
  -1   9   4        5.31        4.10      1.49 o 
   0   9   4      307.55      298.99     10.98 o 
   1   9   4        5.27        3.00      2.00 o 
   2   9   4      145.06      131.42      2.22 o 
   3   9   4      757.09      721.84      5.06 o 
   4   9   4        8.60        6.14      0.63 o 
   5   9   4      130.44      119.90      2.33 o 
   6   9   4       47.51       45.98      1.21 o 
   7   9   4       33.54       29.91      1.00 o 
   8   9   4        5.90        4.76      0.55 o 
  -8  10   4        1.21        3.25      0.68 o 
  -7  10   4       28.90       26.49      0.91 o 
  -6  10   4       17.94       19.91      0.80 o 
  -5  10   4       14.53       14.01      0.70 o 
  -4  10   4      104.11      102.42      1.71 o 
  -3  10   4       90.33       84.46      1.56 o 
  -2  10   4       60.53       54.67      1.32 o 
  -1  10   4      454.25      408.66      3.78 o 
   0  10   4      231.14      223.67      2.62 o 
   1  10   4      456.43      415.22      3.87 o 
   2  10   4       60.06       52.16      1.43 o 
   3  10   4       90.36       83.34      1.99 o 
   4  10   4      105.31      102.70      1.96 o 
   5  10   4       14.55       13.30      0.73 o 
   6  10   4       18.18       19.81      0.86 o 
   7  10   4       29.03       27.79      0.82 o 
   8  10   4        1.20        2.84      0.45 o 
  -7  11   4        7.19        9.61      0.52 o 
  -6  11   4       48.52       56.24      1.19 o 
  -5  11   4       65.37       64.95      1.22 o 
  -4  11   4        4.33        4.03      0.46 o 
  -3  11   4       31.87       30.12      1.03 o 
  -2  11   4       44.90       45.48      1.24 o 
  -1  11   4       26.51       27.44      1.17 o 
   0  11   4        2.63        2.57      0.56 o 
   1  11   4       26.20       30.05      1.02 o 
   2  11   4       45.98       46.64      1.24 o 
   3  11   4       32.59       30.89      1.39 o 
   4  11   4        4.11        3.84      0.62 o 
   5  11   4       65.61       68.14      1.27 o 
   6  11   4       49.36       57.48      1.12 o 
   7  11   4        6.95        9.04      0.49 o 
  -6  12   4        2.67        4.76      0.45 o 
  -5  12   4        7.62        7.75      0.46 o 
  -4  12   4       50.75       53.40      1.17 o 
  -3  12   4       13.13       13.89      0.76 o 
  -2  12   4       29.36       27.93      0.94 o 
  -1  12   4       18.11       17.87      0.96 o 
   0  12   4       28.20       30.39      1.06 o 
   1  12   4       18.61       20.79      0.91 o 
   2  12   4       29.86       28.30      1.27 o 
   3  12   4       13.45       13.87      0.94 o 
   4  12   4       50.46       54.77      1.60 o 
   5  12   4        7.67        8.07      0.48 o 
   6  12   4        2.84        4.21      0.54 o 
  -4  13   4       53.22       55.71      1.17 o 
  -3  13   4       18.80       20.87      0.93 o 
  -2  13   4       36.76       40.31      1.32 o 
  -1  13   4       17.89       20.93      1.00 o 
   0  13   4        6.42        7.12      0.65 o 
   1  13   4       18.43       20.47      1.13 o 
   2  13   4       36.27       42.25      1.55 o 
   3  13   4       19.51       22.98      0.97 o 
   4  13   4       52.64       55.92      1.19 o 
  -2  14   4       13.69       14.98      0.69 o 
  -1  14   4        5.06        3.57      0.42 o 
   0  14   4       23.57       27.03      1.01 o 
   1  14   4        5.16        4.73      0.43 o 
   2  14   4       13.55       15.36      0.96 o 
   1   0   5        3.00        3.65      0.61 o 
   2   0   5      145.98      166.29      2.37 o 
   3   0   5     1192.57     1162.19      7.49 o 
   4   0   5     1146.16     1299.32      8.64 o 
   5   0   5      146.28      167.69      6.28 o 
   6   0   5       84.60       74.99      3.43 o 
   7   0   5      216.61      187.65      3.70 o 
   8   0   5        0.03        1.65      0.69 o 
   9   0   5      150.81      156.30      2.95 o 
  10   0   5        0.17        1.11      0.71 o 
 -10   1   5       42.83       43.61      1.65 o 
  -9   1   5       29.20       39.04      2.43 o 
  -8   1   5       60.93       58.40      2.19 o 
  -7   1   5       62.08       53.74      1.67 o 
  -6   1   5       12.87       14.03      3.00 o 
  -5   1   5       64.46       72.26      2.58 o 
  -4   1   5      701.87      751.67      7.24 o 
  -3   1   5      782.96      881.82      6.75 o 
  -2   1   5     2394.48     2563.60     19.13 o 
  -1   1   5      502.23      504.54      8.09 o 
   0   1   5     7496.01     7326.44     29.84 o 
   1   1   5      496.69      482.79      5.13 o 
   2   1   5     2392.85     2526.94     17.52 o 
   3   1   5      777.01      869.51      7.28 o 
   4   1   5      694.42      754.80      8.45 o 
   5   1   5       65.07       77.05      2.71 o 
   6   1   5       13.21       13.38      1.84 o 
   7   1   5       60.81       51.80      1.79 o 
   8   1   5       60.36       66.17      2.37 o 
   9   1   5       28.56       36.42      1.47 o 
  10   1   5       42.75       43.64      1.37 o 
 -10   2   5        3.26        3.81      0.88 o 
  -9   2   5       18.82       17.19      1.03 o 
  -8   2   5       12.96       18.00      1.68 o 
  -7   2   5      385.18      363.09      5.07 o 
  -6   2   5      210.15      201.43      7.72 o 
  -5   2   5      352.52      413.64      6.15 o 
  -4   2   5      589.07      616.06      6.04 o 
  -3   2   5     1265.25     1384.90      6.85 o 
  -2   2   5     1289.55     1375.82      6.42 o 
  -1   2   5     3831.81     3812.20     12.77 o 
   0   2   5     2040.17     2003.23      8.63 o 
   1   2   5     3816.82     3792.73     22.62 o 
   2   2   5     1293.89     1368.40     11.83 o 
   3   2   5     1256.99     1376.42      9.38 o 
   4   2   5      587.78      589.19      7.72 o 
   5   2   5      355.84      399.44      7.53 o 
   6   2   5      210.68      186.73      6.32 o 
   7   2   5      387.31      365.61      5.34 o 
   8   2   5       12.93       17.90      1.13 o 
   9   2   5       18.78       16.87      1.21 o 
  10   2   5        3.10        2.42      0.62 o 
 -10   3   5       50.06       53.41      2.04 o 
  -9   3   5       15.70       14.92      1.16 o 
  -8   3   5       22.99       31.92      1.44 o 
  -7   3   5      783.44      710.03      4.89 o 
  -6   3   5      706.58      676.77     14.55 o 
  -5   3   5       61.65       62.14      3.36 o 
  -4   3   5      480.95      478.01     13.71 o 
  -3   3   5      203.57      197.17      5.34 o 
  -2   3   5     1122.23     1237.49      9.15 o 
  -1   3   5     1823.93     1959.57     14.14 o 
   0   3   5     4094.01     4399.79     16.90 o 
   1   3   5     1826.44     1966.17     12.77 o 
   2   3   5     1142.14     1247.08      8.25 o 
   3   3   5      204.45      199.23      3.51 o 
   4   3   5      480.41      461.96      8.23 o 
   5   3   5       62.17       66.42      3.06 o 
   6   3   5      709.30      658.97     11.49 o 
   7   3   5      784.17      708.72      4.94 o 
   8   3   5       22.85       29.07      1.21 o 
   9   3   5       15.89       14.00      0.98 o 
  10   3   5       50.92       51.32      2.21 o 
 -10   4   5       92.26      105.62      2.04 o 
  -9   4   5       11.32       12.31      1.00 o 
  -8   4   5       51.19       60.07      1.52 o 
  -7   4   5      161.81      175.44      2.45 o 
  -6   4   5      184.34      179.56      6.16 o 
  -5   4   5      112.29      129.87      4.96 o 
  -4   4   5      512.75      498.80      8.85 o 
  -3   4   5      331.60      388.93      7.07 o 
  -2   4   5     4014.69     4136.93     25.99 o 
  -1   4   5     1557.07     1705.37     17.09 o 
   0   4   5       28.31       46.68      1.98 o 
   1   4   5     1551.61     1671.01      9.87 o 
   2   4   5     4006.90     4193.36     19.34 o 
   3   4   5      336.75      390.84      6.62 o 
   4   4   5      513.66      499.71      8.82 o 
   5   4   5      114.41      128.20      4.87 o 
   6   4   5      184.05      161.72      5.92 o 
   7   4   5      162.62      175.24      2.18 o 
   8   4   5       51.51       59.40      1.51 o 
   9   4   5       11.28       11.75      0.79 o 
  10   4   5       92.51      109.65      1.79 o 
 -10   5   5        8.36       10.93      0.94 o 
  -9   5   5       65.50       67.40      2.03 o 
  -8   5   5      149.09      135.64      2.41 o 
  -7   5   5       73.03       72.04      1.69 o 
  -6   5   5      567.39      548.58      3.82 o 
  -5   5   5      372.32      364.74     11.40 o 
  -4   5   5        5.15        4.20      1.05 o 
  -3   5   5      198.35      235.30      4.96 o 
  -2   5   5     1115.68     1235.62     12.74 o 
  -1   5   5     2750.08     2914.02     13.67 o 
   0   5   5     1920.05     2134.38     11.22 o 
   1   5   5     2745.23     2931.03     13.40 o 
   2   5   5     1113.53     1238.49     10.70 o 
   3   5   5      197.22      223.16      4.88 o 
   4   5   5        5.33        4.75      1.14 o 
   5   5   5      371.49      354.78     10.21 o 
   6   5   5      567.22      544.69      3.65 o 
   7   5   5       73.32       68.25      1.50 o 
   8   5   5      148.63      135.12      2.22 o 
   9   5   5       65.12       66.04      1.69 o 
  10   5   5        8.37        9.24      0.81 o 
  -9   6   5       39.61       51.08      1.70 o 
  -8   6   5      237.79      230.44      3.44 o 
  -7   6   5      195.57      175.21      2.60 o 
  -6   6   5      267.34      249.75      2.72 o 
  -5   6   5       30.20       25.93      3.15 o 
  -4   6   5      188.78      191.09      9.94 o 
  -3   6   5     1286.81     1291.48     14.72 o 
  -2   6   5        3.32        6.80      1.32 o 
  -1   6   5      322.72      370.37      7.44 o 
   0   6   5      941.54     1102.23     10.26 o 
   1   6   5      323.04      373.72      7.28 o 
   2   6   5        3.31        3.82      1.15 o 
   3   6   5     1285.93     1327.92     16.02 o 
   4   6   5      187.75      175.41      7.01 o 
   5   6   5       31.01       25.78      4.94 o 
   6   6   5      266.84      250.38      2.98 o 
   7   6   5      197.09      181.02      3.55 o 
   8   6   5      238.12      234.93      4.42 o 
   9   6   5       39.55       48.26      1.39 o 
  -9   7   5       33.11       31.40      1.12 o 
  -8   7   5       38.33       41.22      1.29 o 
  -7   7   5       40.38       36.82      1.35 o 
  -6   7   5       51.92       47.52      1.30 o 
  -5   7   5       64.45       64.12      1.39 o 
  -4   7   5      140.24      147.86      5.62 o 
  -3   7   5      104.10       94.60      5.46 o 
  -2   7   5       14.36       17.29      1.73 o 
  -1   7   5      508.10      508.01     13.27 o 
   0   7   5      168.06      152.06      5.23 o 
   1   7   5      509.46      516.46      9.20 o 
   2   7   5       13.26       14.55      1.78 o 
   3   7   5      103.44       99.01      4.33 o 
   4   7   5      138.85      132.59      9.18 o 
   5   7   5       65.62       64.69      1.55 o 
   6   7   5       51.56       48.22      1.40 o 
   7   7   5       40.30       35.63      1.21 o 
   8   7   5       38.50       40.33      2.22 o 
   9   7   5       33.44       32.92      1.30 o 
  -9   8   5       12.33       11.76      1.23 o 
  -8   8   5        1.96        3.23      0.49 o 
  -7   8   5       37.90       33.82      1.40 o 
  -6   8   5       27.04       24.18      0.94 o 
  -5   8   5      355.88      342.58      3.14 o 
  -4   8   5       33.64       27.94      0.98 o 
  -3   8   5      284.42      267.23      9.82 o 
  -2   8   5      177.04      175.42      5.11 o 
  -1   8   5      267.17      262.48      8.87 o 
   0   8   5      120.11      122.47      6.08 o 
   1   8   5      266.90      265.73     13.55 o 
   2   8   5      180.16      171.00      6.19 o 
   3   8   5      284.87      254.18      8.86 o 
   4   8   5       33.49       28.88      1.06 o 
   5   8   5      353.27      343.27      3.76 o 
   6   8   5       26.79       25.31      0.89 o 
   7   8   5       37.98       35.46      1.14 o 
   8   8   5        2.09        3.13      0.54 o 
   9   8   5       12.35       12.37      0.88 o 
  -8   9   5       58.13       61.64      1.24 o 
  -7   9   5       38.10       36.86      1.21 o 
  -6   9   5       54.94       56.31      1.31 o 
  -5   9   5      120.29      114.67      1.93 o 
  -4   9   5       37.48       40.50      1.13 o 
  -3   9   5      404.69      393.48      3.95 o 
  -2   9   5      176.92      188.14      2.61 o 
  -1   9   5       71.25       76.89      5.11 o 
   0   9   5       22.12       16.70      2.55 o 
   1   9   5       72.06       69.35      6.40 o 
   2   9   5      176.38      188.85      2.59 o 
   3   9   5      404.74      386.27      3.45 o 
   4   9   5       37.63       38.29      1.40 o 
   5   9   5      119.13      115.04      2.52 o 
   6   9   5       54.62       53.56      1.28 o 
   7   9   5       38.42       35.81      1.07 o 
   8   9   5       58.23       62.56      2.38 o 
  -7  10   5       43.21       46.66      1.29 o 
  -6  10   5        9.07        8.38      0.56 o 
  -5  10   5      121.29      119.76      1.91 o 
  -4  10   5      147.60      141.12      1.99 o 
  -3  10   5       53.61       53.74      1.27 o 
  -2  10   5        4.19        4.15      0.54 o 
  -1  10   5       81.43       77.05      1.69 o 
   0  10   5        7.97       12.14      0.71 o 
   1  10   5       82.37       80.66      1.60 o 
   2  10   5        4.33        3.86      0.52 o 
   3  10   5       54.12       51.89      1.55 o 
   4  10   5      148.77      139.49      2.47 o 
   5  10   5      120.91      122.06      2.25 o 
   6  10   5        9.03        9.61      0.79 o 
   7  10   5       43.23       49.31      1.11 o 
  -7  11   5        8.50        8.12      0.47 o 
  -6  11   5       51.99       60.37      1.33 o 
  -5  11   5        1.36        1.87      0.46 o 
  -4  11   5       70.87       72.67      1.47 o 
  -3  11   5       24.90       30.57      1.02 o 
  -2  11   5       34.84       38.92      1.16 o 
  -1  11   5       44.45       39.44      1.26 o 
   0  11   5       16.79       17.05      0.79 o 
   1  11   5       44.23       39.13      1.15 o 
   2  11   5       34.77       37.38      1.12 o 
   3  11   5       25.14       32.46      1.13 o 
   4  11   5       70.13       72.43      1.77 o 
   5  11   5        1.27        1.71      0.38 o 
   6  11   5       51.94       58.92      1.11 o 
   7  11   5        8.13        8.18      0.72 o 
  -6  12   5       13.74       18.30      2.01 o 
  -5  12   5       17.52       17.67      0.63 o 
  -4  12   5        6.92        7.04      0.51 o 
  -3  12   5       72.61       70.71      1.52 o 
  -2  12   5        1.61        2.36      0.45 o 
  -1  12   5        4.56        6.09      0.79 o 
   0  12   5      322.69      305.77      2.96 o 
   1  12   5        4.74        5.85      0.55 o 
   2  12   5        1.52        1.77      0.43 o 
   3  12   5       72.26       70.59      1.86 o 
   4  12   5        7.33        7.23      0.70 o 
   5  12   5       17.60       17.17      0.75 o 
   6  12   5       13.90       16.09      0.78 o 
  -4  13   5       25.57       23.62      0.74 o 
  -3  13   5       22.31       28.56      0.94 o 
  -2  13   5        5.63        4.78      0.53 o 
  -1  13   5        2.33        2.88      0.45 o 
   0  13   5        3.08        2.46      0.49 o 
   1  13   5        2.34        2.67      0.49 o 
   2  13   5        5.55        6.23      0.68 o 
   3  13   5       22.00       27.05      1.02 o 
   4  13   5       25.62       25.68      0.82 o 
  -2  14   5       19.05       21.67      0.77 o 
  -1  14   5       36.82       37.08      1.03 o 
   0  14   5        5.60        5.39      0.94 o 
   1  14   5       36.70       40.22      2.06 o 
   2  14   5       19.31       22.91      1.13 o 
   0   0   6      815.40      807.66     23.63 o 
   1   0   6       51.70       59.00      1.48 o 
   2   0   6     3350.65     3292.27     33.91 o 
   3   0   6      137.34      133.96      2.34 o 
   4   0   6      182.59      194.85      4.14 o 
   5   0   6       32.55       36.60      2.51 o 
   6   0   6        0.05       -0.61      1.11 o 
   7   0   6       22.95       19.67      1.49 o 
   8   0   6      398.43      323.42      4.96 o 
   9   0   6        4.47        2.75      0.89 o 
  10   0   6        5.80        3.07      0.68 o 
 -10   1   6       14.26       15.05      1.03 o 
  -9   1   6       33.66       27.49      2.26 o 
  -8   1   6      172.92      163.94      3.57 o 
  -7   1   6      122.72      110.97      2.06 o 
  -6   1   6      595.04      588.73     10.81 o 
  -5   1   6      130.07      132.72      4.61 o 
  -4   1   6      422.78      481.66      6.02 o 
  -3   1   6     1585.06     1681.69     10.16 o 
  -2   1   6       55.06       48.57      1.22 o 
  -1   1   6     1320.18     1306.97      8.51 o 
   0   1   6      109.22       98.82      2.79 o 
   1   1   6     1318.88     1304.13      7.16 o 
   2   1   6       54.58       48.24      1.42 o 
   3   1   6     1570.84     1656.88      9.70 o 
   4   1   6      421.15      475.79      6.83 o 
   5   1   6      132.74      141.56      5.00 o 
   6   1   6      600.50      570.22     13.29 o 
   7   1   6      123.07      111.72      2.81 o 
   8   1   6      170.65      161.77      3.00 o 
   9   1   6       33.86       28.23      1.30 o 
  10   1   6       14.08       16.05      1.06 o 
 -10   2   6       43.21       51.47      1.68 o 
  -9   2   6        7.31        5.41      1.21 o 
  -8   2   6       83.30       78.29      2.13 o 
  -7   2   6      164.95      196.73      2.94 o 
  -6   2   6      774.14      738.49     14.93 o 
  -5   2   6      470.32      513.33      7.14 o 
  -4   2   6      121.77      133.06      3.25 o 
  -3   2   6      622.79      670.78      5.41 o 
  -2   2   6      609.56      599.28      4.77 o 
  -1   2   6      615.63      641.87      4.65 o 
   0   2   6     1008.80     1025.45      5.98 o 
   1   2   6      610.80      639.72      4.46 o 
   2   2   6      606.34      602.54      4.33 o 
   3   2   6      625.50      678.48      7.37 o 
   4   2   6      121.23      127.63      3.73 o 
   5   2   6      472.40      501.35      8.04 o 
   6   2   6      770.80      731.76     12.59 o 
   7   2   6      164.53      190.43      2.70 o 
   8   2   6       83.19       72.69      2.09 o 
   9   2   6        7.50        6.25      0.76 o 
  10   2   6       43.70       54.78      1.74 o 
 -10   3   6       28.85       33.05      1.99 o 
  -9   3   6        3.11        7.03      0.86 o 
  -8   3   6       28.59       26.36      1.15 o 
  -7   3   6      388.36      372.89      3.92 o 
  -6   3   6      428.27      386.01     11.17 o 
  -5   3   6      242.74      225.95      6.35 o 
  -4   3   6      355.37      381.75      6.47 o 
  -3   3   6      569.73      590.58      6.49 o 
  -2   3   6     2172.10     2351.75     10.89 o 
  -1   3   6     1229.80     1473.07      9.29 o 
   0   3   6     1616.85     1658.47      9.05 o 
   1   3   6     1219.44     1467.67     10.95 o 
   2   3   6     2178.19     2321.22     17.88 o 
   3   3   6      563.54      577.69      8.88 o 
   4   3   6      355.44      359.11      8.96 o 
   5   3   6      239.92      213.58      5.46 o 
   6   3   6      426.43      392.95     11.49 o 
   7   3   6      388.58      370.96      3.57 o 
   8   3   6       28.33       26.12      1.16 o 
   9   3   6        3.26        6.54      0.66 o 
  10   3   6       28.73       33.45      1.62 o 
 -10   4   6       30.61       30.01      1.09 o 
  -9   4   6       37.55       35.38      1.54 o 
  -8   4   6      397.31      375.91      4.03 o 
  -7   4   6       82.92       72.76      1.65 o 
  -6   4   6      314.96      305.45      8.10 o 
  -5   4   6      580.35      629.42     11.00 o 
  -4   4   6      211.13      208.74      4.45 o 
  -3   4   6     1122.39     1316.02     16.76 o 
  -2   4   6     3880.43     4229.22     19.60 o 
  -1   4   6      192.61      163.00      3.70 o 
   0   4   6     4263.39     4489.78     16.10 o 
   1   4   6      193.59      166.62      4.45 o 
   2   4   6     3880.70     4299.78     24.24 o 
   3   4   6     1116.90     1329.37     11.01 o 
   4   4   6      210.18      201.29      7.79 o 
   5   4   6      578.92      618.25     10.82 o 
   6   4   6      315.08      302.73      8.13 o 
   7   4   6       84.54       74.94      1.55 o 
   8   4   6      397.35      380.96      3.71 o 
   9   4   6       37.62       37.53      1.23 o 
  10   4   6       30.60       29.46      1.11 o 
 -10   5   6       69.40       70.66      1.55 o 
  -9   5   6       10.98        9.61      0.90 o 
  -8   5   6      138.08      116.89      2.25 o 
  -7   5   6      185.14      169.69      2.53 o 
  -6   5   6      237.99      217.93      2.67 o 
  -5   5   6      199.62      193.84     10.54 o 
  -4   5   6      715.82      760.34     10.91 o 
  -3   5   6       52.20       60.32      2.46 o 
  -2   5   6       22.88       12.21      1.29 o 
  -1   5   6      752.66      798.50      7.48 o 
   0   5   6     7667.71     8427.70     52.13 o 
   1   5   6      754.11      791.19      8.42 o 
   2   5   6       23.71       11.59      1.25 o 
   3   5   6       53.08       65.89      2.78 o 
   4   5   6      715.91      761.36     11.68 o 
   5   5   6      199.71      194.95      6.72 o 
   6   5   6      238.18      213.23      2.53 o 
   7   5   6      186.21      169.74      2.59 o 
   8   5   6      138.73      114.32      2.49 o 
   9   5   6       11.19       10.23      1.15 o 
  10   5   6       69.78       70.98      2.76 o 
  -9   6   6        0.08        1.27      0.60 o 
  -8   6   6       40.54       43.35      1.54 o 
  -7   6   6       73.36       74.91      1.72 o 
  -6   6   6       55.43       55.20      1.30 o 
  -5   6   6      118.17      111.38      6.28 o 
  -4   6   6      120.32      125.64      4.36 o 
  -3   6   6     1837.41     1811.73     18.46 o 
  -2   6   6      100.81       99.61      3.55 o 
  -1   6   6      280.29      319.29      5.97 o 
   0   6   6      128.62      156.13      4.04 o 
   1   6   6      279.65      300.43      6.72 o 
   2   6   6      100.11       94.46      4.16 o 
   3   6   6     1845.05     1828.41     17.53 o 
   4   6   6      117.81      123.74      4.89 o 
   5   6   6      118.39      116.04      6.16 o 
   6   6   6       56.09       55.34      1.44 o 
   7   6   6       73.96       75.37      1.71 o 
   8   6   6       41.44       40.08      1.49 o 
   9   6   6        0.07        0.91      0.60 o 
  -9   7   6       68.24       78.18      2.48 o 
  -8   7   6       22.88       21.84      1.25 o 
  -7   7   6       13.21       12.39      0.86 o 
  -6   7   6      110.02      110.73      2.53 o 
  -5   7   6      259.24      268.43      3.02 o 
  -4   7   6       60.13       54.14      3.05 o 
  -3   7   6      450.48      388.43      7.62 o 
  -2   7   6      138.23      157.16      4.71 o 
  -1   7   6        3.22        3.56      1.43 o 
   0   7   6       31.90       37.21      2.62 o 
   1   7   6        3.26        6.41      1.35 o 
   2   7   6      136.89      149.44      5.25 o 
   3   7   6      455.25      390.79      8.66 o 
   4   7   6       58.41       56.44      6.26 o 
   5   7   6      259.26      269.52      2.89 o 
   6   7   6      109.91      114.11      1.94 o 
   7   7   6       13.51       11.66      0.77 o 
   8   7   6       22.85       21.96      1.09 o 
   9   7   6       69.11       83.53      2.27 o 
  -9   8   6        2.80        0.79      0.63 o 
  -8   8   6        3.58        4.44      0.54 o 
  -7   8   6       29.13       32.50      1.35 o 
  -6   8   6        7.55        6.75      0.56 o 
  -5   8   6       44.77       44.21      1.24 o 
  -4   8   6       65.89       64.33      1.45 o 
  -3   8   6      581.64      570.39     11.30 o 
  -2   8   6       74.45       67.58      3.85 o 
  -1   8   6       48.83       68.47      3.79 o 
   0   8   6      261.47      234.13      9.03 o 
   1   8   6       47.65       55.64      5.37 o 
   2   8   6       73.53       71.93      3.86 o 
   3   8   6      579.95      546.63     13.07 o 
   4   8   6       67.37       65.59      1.45 o 
   5   8   6       45.37       42.88      1.13 o 
   6   8   6        7.73        7.91      0.61 o 
   7   8   6       29.42       32.56      1.23 o 
   8   8   6        3.78        3.36      0.56 o 
   9   8   6        2.82        1.34      0.67 o 
  -8   9   6       31.31       31.16      0.87 o 
  -7   9   6       34.02       35.75      1.16 o 
  -6   9   6       77.62       83.07      2.23 o 
  -5   9   6       74.85       78.30      1.90 o 
  -4   9   6        8.75        8.10      0.71 o 
  -3   9   6      157.79      166.92      2.32 o 
  -2   9   6       46.83       41.73      1.32 o 
  -1   9   6      284.10      265.75      3.18 o 
   0   9   6      113.55       90.37      2.73 o 
   1   9   6      283.35      268.53      3.60 o 
   2   9   6       46.98       42.67      1.39 o 
   3   9   6      158.02      163.85      2.27 o 
   4   9   6        8.94        6.73      0.52 o 
   5   9   6       75.20       80.78      1.74 o 
   6   9   6       76.81       81.31      1.56 o 
   7   9   6       33.87       35.37      0.98 o 
   8   9   6       31.37       30.24      1.43 o 
  -7  10   6       15.88       18.62      0.76 o 
  -6  10   6      109.16      110.48      1.80 o 
  -5  10   6       21.80       25.44      0.92 o 
  -4  10   6       45.43       41.92      1.09 o 
  -3  10   6       60.70       56.01      1.29 o 
  -2  10   6      227.14      220.43      2.90 o 
  -1  10   6       77.79       86.25      1.96 o 
   0  10   6        0.38       -0.18      0.36 o 
   1  10   6       77.56       87.76      1.57 o 
   2  10   6      226.52      215.09      2.83 o 
   3  10   6       60.08       57.32      1.65 o 
   4  10   6       45.77       44.21      1.63 o 
   5  10   6       21.29       26.46      1.10 o 
   6  10   6      109.70      109.65      1.81 o 
   7  10   6       16.14       19.92      0.80 o 
  -6  11   6        1.07        0.80      0.34 o 
  -5  11   6      154.72      164.28      2.17 o 
  -4  11   6       66.11       71.24      1.44 o 
  -3  11   6       23.61       22.22      0.90 o 
  -2  11   6       14.27       15.53      0.84 o 
  -1  11   6       13.63       13.26      0.81 o 
   0  11   6       67.94       63.93      1.44 o 
   1  11   6       13.23       14.11      0.75 o 
   2  11   6       14.38       14.93      0.74 o 
   3  11   6       23.55       21.04      0.92 o 
   4  11   6       65.89       74.38      2.67 o 
   5  11   6      153.63      163.48      1.85 o 
   6  11   6        1.11        0.84      0.30 o 
  -5  12   6       17.68       19.01      0.61 o 
  -4  12   6      101.68      108.76      1.39 o 
  -3  12   6       50.83       52.66      1.18 o 
  -2  12   6        9.67        9.68      0.67 o 
  -1  12   6       29.45       29.81      1.21 o 
   0  12   6       10.33       12.43      0.75 o 
   1  12   6       29.66       28.44      1.02 o 
   2  12   6        9.87       10.16      0.75 o 
   3  12   6       51.49       55.81      1.44 o 
   4  12   6      101.76      106.26      1.83 o 
   5  12   6       17.71       18.30      0.74 o 
  -4  13   6        3.93        4.55      0.36 o 
  -3  13   6        5.24        4.71      0.44 o 
  -2  13   6       16.10       18.68      0.74 o 
  -1  13   6       22.45       24.90      0.94 o 
   0  13   6        0.04        0.14      0.38 o 
   1  13   6       22.23       25.66      1.20 o 
   2  13   6       15.85       18.96      0.88 o 
   3  13   6        5.44        4.71      0.46 o 
   4  13   6        3.81        4.65      0.42 o 
  -2  14   6       21.72       24.37      1.16 o 
  -1  14   6       38.93       45.38      1.25 o 
   0  14   6        4.81        2.47      0.93 o 
   1  14   6       38.92       46.65      2.06 o 
   2  14   6       21.85       20.47      1.45 o 
   1   0   7      805.80      783.02      5.77 o 
   2   0   7     4476.81     4946.61     60.39 o 
   3   0   7     1829.87     1901.84     12.16 o 
   4   0   7      692.28      664.57      7.89 o 
   5   0   7     4637.06     4634.04     47.14 o 
   6   0   7        4.74        6.49      1.53 o 
   7   0   7      281.37      277.06      2.98 o 
   8   0   7        5.71        2.30      0.62 o 
   9   0   7       22.16       29.77      1.58 o 
  10   0   7        1.01       -0.32      0.55 o 
 -10   1   7       35.63       40.83      1.51 o 
  -9   1   7       29.77       30.01      2.38 o 
  -8   1   7      199.04      217.41      4.24 o 
  -7   1   7      302.51      311.89      3.59 o 
  -6   1   7      401.17      376.94     10.60 o 
  -5   1   7       31.44       35.51      2.52 o 
  -4   1   7      771.42      799.98      8.86 o 
  -3   1   7     2324.52     2494.53     11.13 o 
  -2   1   7      470.32      553.46      4.65 o 
  -1   1   7     1322.84     1312.79      7.40 o 
   0   1   7     2505.97     2471.64     11.02 o 
   1   1   7     1324.29     1306.09      7.75 o 
   2   1   7      466.73      542.22      5.62 o 
   3   1   7     2337.70     2485.63     16.16 o 
   4   1   7      775.74      800.37      9.46 o 
   5   1   7       32.11       34.56      2.66 o 
   6   1   7      400.51      368.45      8.95 o 
   7   1   7      302.25      303.74      5.50 o 
   8   1   7      199.35      210.52      3.49 o 
   9   1   7       30.24       31.55      1.62 o 
  10   1   7       35.58       39.73      1.49 o 
 -10   2   7        2.58        1.80      0.72 o 
  -9   2   7        3.70        8.79      0.91 o 
  -8   2   7      104.89      101.75      2.17 o 
  -7   2   7       60.02       56.30      1.63 o 
  -6   2   7     1061.84     1019.85     24.86 o 
  -5   2   7      181.61      195.73      5.58 o 
  -4   2   7       99.68      102.78      3.77 o 
  -3   2   7      242.22      235.44      3.95 o 
  -2   2   7     1193.63     1317.13      8.46 o 
  -1   2   7      946.90      949.19      9.86 o 
   0   2   7       43.44       35.70      1.38 o 
   1   2   7      948.47      963.59      5.88 o 
   2   2   7     1193.82     1343.50     10.30 o 
   3   2   7      243.36      228.66      4.53 o 
   4   2   7      101.09      100.59      3.43 o 
   5   2   7      179.89      180.73      4.96 o 
   6   2   7     1069.13     1014.60     15.03 o 
   7   2   7       60.23       62.49      1.63 o 
   8   2   7      104.42       99.89      2.43 o 
   9   2   7        3.69       10.18      0.87 o 
  10   2   7        2.62        3.82      0.74 o 
 -10   3   7       17.29       18.87      0.99 o 
  -9   3   7       15.44       19.62      1.20 o 
  -8   3   7      123.94      105.03      2.66 o 
  -7   3   7      267.53      244.28      3.22 o 
  -6   3   7      152.78      148.19      9.90 o 
  -5   3   7      188.41      179.84     13.83 o 
  -4   3   7      123.38      127.99      5.07 o 
  -3   3   7      528.46      631.84     10.77 o 
  -2   3   7      323.05      382.13      5.08 o 
  -1   3   7      390.85      395.56      4.43 o 
   0   3   7     3523.22     4071.63     16.21 o 
   1   3   7      391.13      385.51      4.28 o 
   2   3   7      325.08      392.19      4.45 o 
   3   3   7      528.50      645.29      8.82 o 
   4   3   7      124.17      131.53      5.51 o 
   5   3   7      188.26      176.35      6.64 o 
   6   3   7      152.53      143.87      7.09 o 
   7   3   7      267.88      245.41      3.01 o 
   8   3   7      124.21      105.45      2.20 o 
   9   3   7       15.33       19.37      1.12 o 
  10   3   7       16.99       16.75      0.89 o 
 -10   4   7       18.32       17.33      0.95 o 
  -9   4   7        3.70        2.72      0.65 o 
  -8   4   7      176.78      164.09      2.68 o 
  -7   4   7       82.76       85.86      1.95 o 
  -6   4   7      235.58      216.24      2.85 o 
  -5   4   7        8.12        6.72      1.94 o 
  -4   4   7       58.36       59.37      2.79 o 
  -3   4   7      425.75      491.42      7.41 o 
  -2   4   7      978.88     1006.17      8.93 o 
  -1   4   7      291.89      368.67      4.72 o 
   0   4   7     1191.70     1334.76      9.50 o 
   1   4   7      292.63      367.28      4.55 o 
   2   4   7      983.73     1022.30      7.93 o 
   3   4   7      424.38      491.99      7.02 o 
   4   4   7       58.68       59.18      4.72 o 
   5   4   7        7.60        8.68      1.41 o 
   6   4   7      239.14      211.36      2.69 o 
   7   4   7       83.43       82.12      1.78 o 
   8   4   7      178.19      162.80      2.43 o 
   9   4   7        3.53        3.32      0.60 o 
  10   4   7       18.30       18.69      0.86 o 
 -10   5   7       13.17       14.47      1.37 o 
  -9   5   7       98.66       96.50      1.93 o 
  -8   5   7        8.37       12.78      0.85 o 
  -7   5   7        8.50        9.42      0.68 o 
  -6   5   7      456.92      424.32      4.09 o 
  -5   5   7      196.21      191.08      8.02 o 
  -4   5   7      280.61      280.63      6.37 o 
  -3   5   7      726.22      720.89      9.55 o 
  -2   5   7       99.34      116.79      3.30 o 
  -1   5   7      209.36      216.40      4.11 o 
   0   5   7       20.85       26.12      1.50 o 
   1   5   7      205.67      206.70      4.54 o 
   2   5   7      100.41      119.05      3.19 o 
   3   5   7      720.67      730.05     11.78 o 
   4   5   7      280.14      285.65      7.58 o 
   5   5   7      195.86      183.23      7.62 o 
   6   5   7      455.15      424.34      3.59 o 
   7   5   7        8.67        9.69      0.73 o 
   8   5   7        8.12       14.87      1.08 o 
   9   5   7       97.93       93.71      2.85 o 
  10   5   7       13.18       13.97      1.29 o 
  -9   6   7       12.59       10.59      1.24 o 
  -8   6   7       62.96       62.04      1.56 o 
  -7   6   7       12.29       11.36      0.75 o 
  -6   6   7      234.97      230.66      2.82 o 
  -5   6   7      194.34      180.77      2.94 o 
  -4   6   7      311.32      291.28      6.73 o 
  -3   6   7     1241.15     1272.71     13.48 o 
  -2   6   7      338.28      331.93      6.54 o 
  -1   6   7      122.77      137.53      4.09 o 
   0   6   7        7.79        3.60      1.09 o 
   1   6   7      124.37      137.38      4.72 o 
   2   6   7      336.48      331.87      7.52 o 
   3   6   7     1233.96     1263.20     24.05 o 
   4   6   7      307.75      279.33      7.46 o 
   5   6   7      195.92      187.06      2.27 o 
   6   6   7      235.59      227.66      2.88 o 
   7   6   7       12.57       13.21      0.82 o 
   8   6   7       62.02       59.27      1.76 o 
   9   6   7       12.85       12.85      0.88 o 
  -9   7   7       31.36       39.14      1.39 o 
  -8   7   7       26.23       21.27      0.93 o 
  -7   7   7       16.23       21.67      1.06 o 
  -6   7   7       60.21       61.74      1.75 o 
  -5   7   7       78.44       78.69      1.66 o 
  -4   7   7      122.37      126.82      3.50 o 
  -3   7   7      535.55      499.56      7.87 o 
  -2   7   7       95.86      111.57      4.06 o 
  -1   7   7       21.69       19.05      2.06 o 
   0   7   7       32.47       24.57      2.21 o 
   1   7   7       21.26       15.83      1.79 o 
   2   7   7       96.61      103.82      4.50 o 
   3   7   7      535.76      486.82      9.84 o 
   4   7   7      121.15      129.96      4.21 o 
   5   7   7       78.60       79.67      1.61 o 
   6   7   7       59.87       62.66      1.66 o 
   7   7   7       15.98       19.27      0.89 o 
   8   7   7       26.37       19.59      1.46 o 
   9   7   7       31.70       38.23      1.21 o 
  -8   8   7        3.34        3.30      0.47 o 
  -7   8   7       42.03       38.98      1.44 o 
  -6   8   7       16.01       15.45      0.92 o 
  -5   8   7      367.51      338.52      7.05 o 
  -4   8   7      250.18      224.02      2.94 o 
  -3   8   7      483.37      478.74      4.15 o 
  -2   8   7      295.68      293.97      8.00 o 
  -1   8   7       28.24       32.10      2.75 o 
   0   8   7       65.54       63.20      4.67 o 
   1   8   7       28.28       33.10      5.67 o 
   2   8   7      298.51      282.78      7.66 o 
   3   8   7      486.35      478.30      4.35 o 
   4   8   7      251.35      233.98      2.71 o 
   5   8   7      368.50      344.16      3.32 o 
   6   8   7       15.97       15.34      0.77 o 
   7   8   7       42.04       40.14      1.19 o 
   8   8   7        3.24        2.17      0.52 o 
  -8   9   7       72.97       71.48      1.37 o 
  -7   9   7       27.89       37.17      1.16 o 
  -6   9   7       47.51       47.70      1.42 o 
  -5   9   7      169.39      164.47      2.71 o 
  -4   9   7      204.55      186.21      2.67 o 
  -3   9   7      167.90      153.96      2.24 o 
  -2   9   7       92.93       77.51      1.60 o 
  -1   9   7        0.93        0.96      0.45 o 
   0   9   7       97.43       87.48      2.06 o 
   1   9   7        0.98        0.35      0.37 o 
   2   9   7       92.26       81.15      1.65 o 
   3   9   7      167.08      146.63      2.59 o 
   4   9   7      202.56      189.72      2.46 o 
   5   9   7      169.37      161.94      2.43 o 
   6   9   7       47.96       47.81      1.20 o 
   7   9   7       27.78       35.15      1.02 o 
   8   9   7       72.73       71.46      2.03 o 
  -7  10   7      103.73      111.67      1.99 o 
  -6  10   7       16.84       18.77      1.18 o 
  -5  10   7        2.89        4.49      0.50 o 
  -4  10   7      199.95      190.66      2.27 o 
  -3  10   7       53.63       50.04      1.30 o 
  -2  10   7       36.85       36.66      1.38 o 
  -1  10   7      174.70      170.07      2.82 o 
   0  10   7       74.50       64.94      1.64 o 
   1  10   7      173.80      170.58      2.29 o 
   2  10   7       36.96       35.62      1.33 o 
   3  10   7       54.03       51.60      1.57 o 
   4  10   7      200.37      195.73      2.90 o 
   5  10   7        3.07        4.52      0.55 o 
   6  10   7       16.51       17.63      0.70 o 
   7  10   7      103.56      114.15      1.77 o 
  -6  11   7       12.58       14.04      0.59 o 
  -5  11   7        1.91        1.77      0.35 o 
  -4  11   7       48.61       49.74      1.20 o 
  -3  11   7       63.47       66.38      1.33 o 
  -2  11   7       72.17       65.24      1.59 o 
  -1  11   7      124.74      140.10      2.31 o 
   0  11   7       79.87       79.06      1.60 o 
   1  11   7      126.05      143.23      2.12 o 
   2  11   7       71.91       67.35      1.58 o 
   3  11   7       63.96       66.14      1.68 o 
   4  11   7       48.88       49.73      1.62 o 
   5  11   7        1.99        2.12      0.38 o 
   6  11   7       12.58       14.79      0.56 o 
  -5  12   7       32.35       36.03      0.72 o 
  -4  12   7       70.02       68.79      1.05 o 
  -3  12   7      109.90      108.55      1.62 o 
  -2  12   7       12.43       17.41      0.81 o 
  -1  12   7       11.38       16.63      0.76 o 
   0  12   7       17.21       24.17      0.95 o 
   1  12   7       11.31       15.00      0.76 o 
   2  12   7       12.52       16.89      0.78 o 
   3  12   7      108.95      105.11      2.34 o 
   4  12   7       70.39       71.58      1.47 o 
   5  12   7       32.46       35.74      0.96 o 
  -4  13   7       15.38       19.63      1.18 o 
  -3  13   7       51.17       58.82      1.03 o 
  -2  13   7       20.56       23.66      0.80 o 
  -1  13   7       52.29       58.05      1.23 o 
   0  13   7        9.61       10.17      0.58 o 
   1  13   7       52.34       56.97      1.67 o 
   2  13   7       20.94       25.37      1.14 o 
   3  13   7       51.62       57.27      1.16 o 
   4  13   7       15.29       18.02      0.84 o 
  -1  14   7       28.10       31.89      1.43 o 
   0  14   7       51.77       52.92      1.31 o 
   1  14   7       28.67       31.80      1.79 o 
   0   0   8       20.24       21.40      2.40 o 
   1   0   8     1599.24     1521.22     10.51 o 
   2   0   8     3325.79     3488.28     19.94 o 
   3   0   8     2716.91     3113.50     20.51 o 
   4   0   8        3.77        4.87      0.95 o 
   5   0   8      102.97       91.54      4.14 o 
   6   0   8      236.77      206.66     10.42 o 
   7   0   8       38.74       36.67      1.15 o 
   8   0   8        4.38        8.62      0.75 o 
   9   0   8        0.57        0.40      0.84 o 
  10   0   8      169.97      185.06      2.98 o 
 -10   1   8       47.63       67.75      1.83 o 
  -9   1   8       34.59       29.48      1.51 o 
  -8   1   8       38.36       38.34      1.55 o 
  -7   1   8       82.29       81.59      1.71 o 
  -6   1   8      718.95      732.11     23.34 o 
  -5   1   8      116.17      126.34      4.71 o 
  -4   1   8      118.03      123.73      4.26 o 
  -3   1   8     1550.14     1720.29     15.35 o 
  -2   1   8     2022.96     2188.43     14.48 o 
  -1   1   8      402.01      458.61      4.81 o 
   0   1   8     6218.27     6320.84     38.21 o 
   1   1   8      396.23      457.23      4.93 o 
   2   1   8     2029.44     2246.31     11.09 o 
   3   1   8     1555.29     1734.29     11.09 o 
   4   1   8      119.85      126.93      3.32 o 
   5   1   8      115.48      121.64      4.88 o 
   6   1   8      714.66      689.39     12.37 o 
   7   1   8       83.71       81.76      1.67 o 
   8   1   8       38.16       39.58      1.56 o 
   9   1   8       34.02       31.26      1.31 o 
  10   1   8       47.02       67.69      1.83 o 
 -10   2   8       10.00       12.05      0.82 o 
  -9   2   8       42.01       36.71      1.36 o 
  -8   2   8       24.83       15.85      1.02 o 
  -7   2   8      427.13      376.80      4.11 o 
  -6   2   8       96.92      103.25      8.18 o 
  -5   2   8      350.22      356.77      9.70 o 
  -4   2   8       29.18       19.69      1.69 o 
  -3   2   8     1153.35     1282.95      9.62 o 
  -2   2   8       79.36       91.24      2.48 o 
  -1   2   8       67.40       51.22      1.90 o 
   0   2   8     7479.40     7771.88     53.58 o 
   1   2   8       66.01       48.85      1.74 o 
   2   2   8       78.76       93.64      2.03 o 
   3   2   8     1146.79     1264.17     11.32 o 
   4   2   8       28.84       19.06      1.64 o 
   5   2   8      350.73      367.25      8.49 o 
   6   2   8       96.99       97.43      4.78 o 
   7   2   8      427.08      373.64      3.59 o 
   8   2   8       25.10       18.95      1.02 o 
   9   2   8       43.18       37.72      1.42 o 
  10   2   8        9.86       12.90      0.85 o 
 -10   3   8       17.09       23.36      1.01 o 
  -9   3   8       41.64       38.02      1.58 o 
  -8   3   8      248.49      246.53      3.29 o 
  -7   3   8      165.38      147.53      3.21 o 
  -6   3   8      312.67      327.01     14.91 o 
  -5   3   8      231.06      205.49      7.79 o 
  -4   3   8       25.66       17.18      1.55 o 
  -3   3   8      334.67      392.40      6.51 o 
  -2   3   8     1329.63     1414.66     10.22 o 
  -1   3   8     1753.53     1892.37     11.38 o 
   0   3   8      449.21      428.92      8.06 o 
   1   3   8     1756.43     1934.88     10.22 o 
   2   3   8     1338.66     1455.21      8.24 o 
   3   3   8      337.95      379.81      6.81 o 
   4   3   8       26.02       15.70      1.86 o 
   5   3   8      228.83      199.89      5.49 o 
   6   3   8      311.95      299.94     11.37 o 
   7   3   8      164.52      144.07      2.22 o 
   8   3   8      247.03      246.72      3.28 o 
   9   3   8       41.45       39.10      1.41 o 
  10   3   8       17.02       21.86      0.94 o 
 -10   4   8        5.60        4.37      0.93 o 
  -9   4   8        3.76        1.74      0.49 o 
  -8   4   8       80.20       83.71      1.92 o 
  -7   4   8       22.78       26.10      1.18 o 
  -6   4   8      766.60      716.72      5.75 o 
  -5   4   8      454.77      456.87     12.01 o 
  -4   4   8      520.32      523.96      8.30 o 
  -3   4   8      386.85      395.16      8.55 o 
  -2   4   8      268.80      262.03      5.35 o 
  -1   4   8      297.28      372.50      4.97 o 
   0   4   8      930.19      865.57      8.15 o 
   1   4   8      301.40      373.43      5.29 o 
   2   4   8      268.11      266.21      4.25 o 
   3   4   8      384.14      399.75      5.99 o 
   4   4   8      517.71      501.32      9.66 o 
   5   4   8      458.96      440.54     11.32 o 
   6   4   8      765.09      729.04      4.23 o 
   7   4   8       22.73       26.24      1.50 o 
   8   4   8       78.33       81.32      1.72 o 
   9   4   8        3.77        2.66      0.63 o 
  10   4   8        5.54        5.10      0.66 o 
  -9   5   8       42.56       53.20      1.42 o 
  -8   5   8       29.33       29.40      1.17 o 
  -7   5   8       91.49       76.46      1.73 o 
  -6   5   8       72.10       70.83      1.95 o 
  -5   5   8      155.69      127.92      6.91 o 
  -4   5   8       39.51       43.21      2.59 o 
  -3   5   8      194.82      155.33      4.61 o 
  -2   5   8       33.76       42.80      2.14 o 
  -1   5   8     1053.47     1104.41     10.18 o 
   0   5   8     1373.74     1542.21     10.34 o 
   1   5   8     1049.68     1097.10      9.78 o 
   2   5   8       34.23       39.97      2.21 o 
   3   5   8      198.35      151.88      4.42 o 
   4   5   8       39.49       40.37      2.96 o 
   5   5   8      156.20      129.98      5.38 o 
   6   5   8       71.51       71.79      1.51 o 
   7   5   8       92.30       81.05      1.96 o 
   8   5   8       29.65       28.55      1.49 o 
   9   5   8       42.46       51.95      2.11 o 
  -9   6   8        5.71        5.77      0.79 o 
  -8   6   8       20.25       25.44      0.94 o 
  -7   6   8       63.62       57.00      2.02 o 
  -6   6   8       86.46       86.89      1.84 o 
  -5   6   8      549.14      531.41      4.55 o 
  -4   6   8      192.65      213.85      5.89 o 
  -3   6   8      170.02      197.86      5.45 o 
  -2   6   8       67.46       74.32      2.93 o 
  -1   6   8       10.54        8.84      1.56 o 
   0   6   8        0.76        1.89      1.13 o 
   1   6   8       10.63        9.15      1.28 o 
   2   6   8       68.14       69.53      2.71 o 
   3   6   8      170.44      187.14      5.11 o 
   4   6   8      193.04      209.97      7.59 o 
   5   6   8      550.85      534.87      3.64 o 
   6   6   8       86.44       85.21      1.69 o 
   7   6   8       62.76       56.62      1.94 o 
   8   6   8       20.03       24.60      1.18 o 
   9   6   8        5.69        5.58      0.63 o 
  -9   7   8       12.07       12.18      1.16 o 
  -8   7   8       14.45       16.59      0.80 o 
  -7   7   8        8.68       10.83      0.71 o 
  -6   7   8       17.70       16.30      0.96 o 
  -5   7   8       96.93       90.99      1.96 o 
  -4   7   8      881.52      858.52      5.43 o 
  -3   7   8      242.49      254.63      6.49 o 
  -2   7   8       50.05       51.44      2.59 o 
  -1   7   8      237.44      227.80      6.71 o 
   0   7   8        8.27        8.37      1.57 o 
   1   7   8      237.47      215.38      6.43 o 
   2   7   8       49.34       52.04      3.62 o 
   3   7   8      242.53      231.66      7.09 o 
   4   7   8      875.38      859.43      4.69 o 
   5   7   8       97.75       93.35      1.64 o 
   6   7   8       17.22       16.70      0.82 o 
   7   7   8        8.71       11.38      0.83 o 
   8   7   8       14.43       18.04      0.97 o 
   9   7   8       12.09       11.83      0.98 o 
  -8   8   8        3.52        4.86      0.54 o 
  -7   8   8       23.24       24.82      1.15 o 
  -6   8   8       15.54       17.70      0.96 o 
  -5   8   8       76.85       72.31      1.69 o 
  -4   8   8      304.82      291.02      2.83 o 
  -3   8   8       85.69       85.50      1.76 o 
  -2   8   8       53.55       48.85      2.18 o 
  -1   8   8       15.65       18.49      1.87 o 
   0   8   8      175.88      191.77      8.00 o 
   1   8   8       15.32       15.21      4.08 o 
   2   8   8       52.90       49.78      2.88 o 
   3   8   8       84.64       82.06      1.87 o 
   4   8   8      304.22      293.67      3.05 o 
   5   8   8       76.60       72.31      1.45 o 
   6   8   8       15.26       16.34      0.79 o 
   7   8   8       23.07       23.35      1.01 o 
   8   8   8        3.51        5.41      0.67 o 
  -8   9   8      100.01      108.41      1.85 o 
  -7   9   8       39.98       47.88      1.15 o 
  -6   9   8       16.45       15.58      0.86 o 
  -5   9   8       32.86       35.12      1.29 o 
  -4   9   8       14.21       13.03      0.78 o 
  -3   9   8        4.34        4.41      0.52 o 
  -2   9   8       17.98       16.99      0.81 o 
  -1   9   8       51.83       50.11      1.70 o 
   0   9   8      300.15      289.57      3.49 o 
   1   9   8       52.69       50.94      1.24 o 
   2   9   8       17.96       16.44      0.80 o 
   3   9   8        4.20        4.28      0.58 o 
   4   9   8       14.28       13.42      0.74 o 
   5   9   8       33.45       32.55      1.04 o 
   6   9   8       16.19       15.20      0.67 o 
   7   9   8       39.39       50.27      2.02 o 
   8   9   8       99.81      111.72      2.33 o 
  -7  10   8       27.88       32.15      1.04 o 
  -6  10   8       49.36       54.87      1.24 o 
  -5  10   8       57.47       52.38      1.22 o 
  -4  10   8       46.40       46.84      1.24 o 
  -3  10   8       15.76       13.84      0.75 o 
  -2  10   8       49.74       38.77      1.41 o 
  -1  10   8       19.25       17.80      1.15 o 
   0  10   8      194.57      178.58      2.42 o 
   1  10   8       19.28       16.38      0.81 o 
   2  10   8       49.75       36.85      1.22 o 
   3  10   8       15.75       13.51      0.88 o 
   4  10   8       47.18       48.32      1.24 o 
   5  10   8       57.77       53.14      1.22 o 
   6  10   8       49.40       54.63      1.04 o 
   7  10   8       27.95       32.96      1.00 o 
  -6  11   8       59.30       62.70      1.22 o 
  -5  11   8        3.98        3.07      0.38 o 
  -4  11   8       42.29       41.07      1.00 o 
  -3  11   8      111.71      117.47      1.61 o 
  -2  11   8        6.37        7.78      0.66 o 
  -1  11   8       12.59       11.75      0.77 o 
   0  11   8      215.96      200.48      2.33 o 
   1  11   8       12.49       11.95      0.74 o 
   2  11   8        6.42        7.17      0.68 o 
   3  11   8      111.50      116.41      1.96 o 
   4  11   8       41.97       41.26      1.26 o 
   5  11   8        4.02        3.22      0.48 o 
   6  11   8       59.92       61.78      1.17 o 
  -5  12   8       53.00       52.88      0.95 o 
  -4  12   8       31.69       32.25      0.67 o 
  -3  12   8       63.01       59.08      1.21 o 
  -2  12   8       13.04       16.68      0.75 o 
  -1  12   8       43.83       40.50      1.19 o 
   0  12   8        6.70        4.32      0.45 o 
   1  12   8       43.51       39.77      1.13 o 
   2  12   8       13.05       17.62      0.86 o 
   3  12   8       62.46       58.91      1.28 o 
   4  12   8       31.87       31.64      0.98 o 
   5  12   8       53.12       52.73      1.21 o 
  -3  13   8        7.19        8.09      0.46 o 
  -2  13   8       51.57       62.78      1.18 o 
  -1  13   8        8.24        8.94      0.60 o 
   0  13   8        2.91        4.23      0.47 o 
   1  13   8        8.36       10.57      0.80 o 
   2  13   8       51.57       64.48      1.45 o 
   3  13   8        7.46        7.92      0.69 o 
   1   0   9     1531.32     1572.82     11.11 o 
   2   0   9        7.63        3.39      1.53 o 
   3   0   9      391.99      478.40      6.70 o 
   4   0   9      177.51      181.26      4.47 o 
   5   0   9        2.72        3.66      1.32 o 
   6   0   9      498.92      471.64     10.19 o 
   7   0   9      103.29       98.11      1.99 o 
   8   0   9       44.16       39.48      1.24 o 
   9   0   9       68.29       55.82      1.63 o 
  10   0   9       85.32       75.73      2.30 o 
 -10   1   9        2.90        3.74      0.59 o 
  -9   1   9       63.66       66.87      3.18 o 
  -8   1   9       48.62       56.12      1.46 o 
  -7   1   9      157.70      148.56      2.51 o 
  -6   1   9      436.11      435.19     11.57 o 
  -5   1   9       53.10       51.35      3.15 o 
  -4   1   9      215.35      224.30      5.68 o 
  -3   1   9       70.32       66.21      2.55 o 
  -2   1   9     1923.40     2155.08     14.58 o 
  -1   1   9      945.56      991.92      7.90 o 
   0   1   9     1436.59     1433.03      9.29 o 
   1   1   9      953.72      993.59      7.12 o 
   2   1   9     1922.48     2185.23     12.83 o 
   3   1   9       72.54       71.76      2.64 o 
   4   1   9      214.81      217.36      4.49 o 
   5   1   9       54.20       55.08      4.19 o 
   6   1   9      435.44      412.29      9.66 o 
   7   1   9      156.75      151.04      2.27 o 
   8   1   9       48.38       57.79      1.63 o 
   9   1   9       63.76       69.42      1.94 o 
  10   1   9        2.98        4.29      0.63 o 
 -10   2   9       94.24      102.20      1.98 o 
  -9   2   9        0.87        2.04      0.55 o 
  -8   2   9       57.93       54.10      2.06 o 
  -7   2   9        1.09        0.78      0.52 o 
  -6   2   9      489.85      485.30      6.72 o 
  -5   2   9       32.73       36.65      4.80 o 
  -4   2   9      310.32      343.16      6.30 o 
  -3   2   9     1108.54     1123.92      9.43 o 
  -2   2   9     1346.10     1469.05     13.80 o 
  -1   2   9     1925.66     2097.29     12.96 o 
   0   2   9     2092.31     2178.56     12.15 o 
   1   2   9     1928.18     2135.44     10.72 o 
   2   2   9     1349.92     1491.82      9.33 o 
   3   2   9     1104.46     1140.17     13.81 o 
   4   2   9      305.81      323.55      6.39 o 
   5   2   9       33.02       36.41      2.39 o 
   6   2   9      489.62      471.38      7.22 o 
   7   2   9        1.03        1.11      0.54 o 
   8   2   9       58.75       54.80      2.32 o 
   9   2   9        0.85        3.03      1.03 o 
  10   2   9       93.01      109.12      2.55 o 
 -10   3   9       10.85       13.98      1.46 o 
  -9   3   9        2.16        3.86      0.65 o 
  -8   3   9       11.86       14.55      1.04 o 
  -7   3   9      111.01      105.59      2.90 o 
  -6   3   9       61.35       60.89      1.78 o 
  -5   3   9      311.02      310.59      9.74 o 
  -4   3   9      259.96      248.62      5.58 o 
  -3   3   9      126.27      119.30      3.73 o 
  -2   3   9      431.80      402.74      5.76 o 
  -1   3   9     1080.76     1116.31     10.39 o 
   0   3   9       30.81       41.71      1.86 o 
   1   3   9     1079.19     1129.87      8.27 o 
   2   3   9      435.01      417.44      4.70 o 
   3   3   9      128.35      123.91      4.58 o 
   4   3   9      260.35      239.76      5.16 o 
   5   3   9      311.20      290.20      6.40 o 
   6   3   9       61.87       63.70      1.34 o 
   7   3   9      111.01      114.15      1.92 o 
   8   3   9       12.41       12.99      0.85 o 
   9   3   9        2.10        3.27      0.72 o 
  10   3   9       10.69       13.94      0.92 o 
 -10   4   9       10.95       10.75      1.15 o 
  -9   4   9       12.53       16.94      0.78 o 
  -8   4   9       34.62       36.88      1.19 o 
  -7   4   9      543.31      506.13      4.85 o 
  -6   4   9      131.53      130.81      2.51 o 
  -5   4   9      343.58      335.25     10.52 o 
  -4   4   9      151.04      171.28      4.90 o 
  -3   4   9       11.40        9.73      1.51 o 
  -2   4   9      348.15      331.05      5.53 o 
  -1   4   9      313.44      368.82      5.18 o 
   0   4   9      638.90      731.75     11.00 o 
   1   4   9      316.47      377.77      5.60 o 
   2   4   9      346.24      337.17      4.98 o 
   3   4   9       11.14        9.43      1.31 o 
   4   4   9      150.60      162.16      5.72 o 
   5   4   9      342.08      330.83      7.34 o 
   6   4   9      131.83      129.84      1.96 o 
   7   4   9      538.95      509.11      4.75 o 
   8   4   9       33.60       36.05      1.69 o 
   9   4   9       12.69       17.10      1.33 o 
  10   4   9       10.99        9.56      1.15 o 
  -9   5   9       80.41       84.89      1.70 o 
  -8   5   9      267.19      244.62      3.09 o 
  -7   5   9      353.82      369.20      3.42 o 
  -6   5   9      144.32      121.98      2.24 o 
  -5   5   9      103.97       94.25      3.14 o 
  -4   5   9      188.90      207.40      5.65 o 
  -3   5   9     1012.52      962.18     11.69 o 
  -2   5   9       92.73       91.42      3.93 o 
  -1   5   9      297.49      325.41      5.67 o 
   0   5   9      893.58      893.45      8.31 o 
   1   5   9      295.66      317.04      5.01 o 
   2   5   9       91.37       92.18      2.80 o 
   3   5   9     1016.39      986.95     13.18 o 
   4   5   9      190.34      205.19      6.59 o 
   5   5   9      106.07       92.08      1.57 o 
   6   5   9      145.95      127.37      2.11 o 
   7   5   9      354.22      360.62      4.55 o 
   8   5   9      267.13      242.22      3.46 o 
   9   5   9       81.20       82.12      2.53 o 
  -9   6   9       34.50       36.93      1.51 o 
  -8   6   9       36.24       39.65      1.01 o 
  -7   6   9        4.05        2.45      0.51 o 
  -6   6   9      211.57      200.16      3.03 o 
  -5   6   9      116.65      105.98      2.30 o 
  -4   6   9      413.12      369.97      9.22 o 
  -3   6   9       36.88       32.27      2.38 o 
  -2   6   9       27.52       25.10      1.86 o 
  -1   6   9      868.68      812.57      9.43 o 
   0   6   9      150.95      138.44      5.45 o 
   1   6   9      864.67      799.76     10.41 o 
   2   6   9       28.25       27.32      1.83 o 
   3   6   9       36.00       29.35      2.11 o 
   4   6   9      412.06      388.28      9.17 o 
   5   6   9      115.63      106.39      1.67 o 
   6   6   9      210.79      200.60      2.56 o 
   7   6   9        4.19        1.84      0.88 o 
   8   6   9       36.09       38.34      1.64 o 
   9   6   9       34.67       35.96      1.22 o 
  -9   7   9       25.50       32.55      1.80 o 
  -8   7   9        8.45       10.59      0.89 o 
  -7   7   9       70.05       75.35      1.63 o 
  -6   7   9       34.33       36.57      1.83 o 
  -5   7   9        8.01        5.78      0.65 o 
  -4   7   9      575.96      540.12      5.08 o 
  -3   7   9       98.04      104.16      4.28 o 
  -2   7   9       28.79       29.79      2.04 o 
  -1   7   9       25.25       23.20      2.05 o 
   0   7   9       70.12       65.85      3.82 o 
   1   7   9       24.73       16.98      1.73 o 
   2   7   9       29.42       30.04      2.24 o 
   3   7   9       96.23       99.51      4.66 o 
   4   7   9      576.41      549.50      3.57 o 
   5   7   9        8.02        5.44      0.51 o 
   6   7   9       33.98       34.69      1.13 o 
   7   7   9       70.00       73.66      1.75 o 
   8   7   9        8.54       10.90      1.09 o 
   9   7   9       25.26       31.81      1.80 o 
  -8   8   9       18.29       22.98      0.89 o 
  -7   8   9        9.76        8.93      0.66 o 
  -6   8   9       15.77       15.10      0.99 o 
  -5   8   9      237.63      224.41      2.91 o 
  -4   8   9       21.89       22.63      0.88 o 
  -3   8   9       47.94       36.73      1.18 o 
  -2   8   9       13.83       12.30      1.03 o 
  -1   8   9       43.01       47.61      2.02 o 
   0   8   9        1.55        6.93      1.51 o 
   1   8   9       43.67       46.23      2.33 o 
   2   8   9       13.56       12.86      0.57 o 
   3   8   9       47.89       36.18      1.18 o 
   4   8   9       22.19       22.61      0.85 o 
   5   8   9      236.03      220.57      2.95 o 
   6   8   9       15.33       13.26      0.71 o 
   7   8   9        9.66        8.34      0.73 o 
   8   8   9       18.25       21.98      1.02 o 
  -7   9   9       54.84       55.74      1.18 o 
  -6   9   9        2.47        2.24      0.43 o 
  -5   9   9       15.96       16.29      0.91 o 
  -4   9   9       10.40       10.90      0.74 o 
  -3   9   9       93.18       85.68      1.83 o 
  -2   9   9       25.91       21.85      0.99 o 
  -1   9   9      246.66      217.97      3.00 o 
   0   9   9      408.26      400.66      3.24 o 
   1   9   9      244.62      216.72      2.38 o 
   2   9   9       25.97       22.63      1.07 o 
   3   9   9       92.80       82.66      2.23 o 
   4   9   9       10.26       12.01      0.64 o 
   5   9   9       15.60       15.73      0.71 o 
   6   9   9        2.47        2.34      0.39 o 
   7   9   9       55.68       56.48      1.53 o 
  -7  10   9       20.62       22.74      0.82 o 
  -6  10   9        4.49        7.31      0.67 o 
  -5  10   9       36.70       40.57      0.99 o 
  -4  10   9       54.43       54.20      1.23 o 
  -3  10   9      157.79      163.53      2.68 o 
  -2  10   9      131.45      130.34      2.49 o 
  -1  10   9      263.02      232.06      3.30 o 
   0  10   9      273.92      240.83      2.81 o 
   1  10   9      263.20      229.63      2.54 o 
   2  10   9      130.91      137.99      2.51 o 
   3  10   9      157.15      158.76      2.64 o 
   4  10   9       54.27       54.22      1.29 o 
   5  10   9       36.44       38.91      0.96 o 
   6  10   9        4.55        8.52      0.53 o 
   7  10   9       20.92       22.67      0.92 o 
  -6  11   9        5.09        6.92      0.62 o 
  -5  11   9       12.74       14.18      0.74 o 
  -4  11   9       29.91       30.60      0.80 o 
  -3  11   9      191.60      207.14      2.22 o 
  -2  11   9       19.24       18.27      0.83 o 
  -1  11   9       10.16       10.00      0.66 o 
   0  11   9       82.66       80.04      1.48 o 
   1  11   9       10.33        8.93      0.68 o 
   2  11   9       19.33       19.26      0.98 o 
   3  11   9      193.82      206.13      2.36 o 
   4  11   9       30.03       30.65      0.97 o 
   5  11   9       12.60       13.03      0.58 o 
   6  11   9        5.05        6.66      0.56 o 
  -5  12   9       23.73       23.47      1.13 o 
  -4  12   9       19.48       16.41      0.50 o 
  -3  12   9       51.39       57.40      1.21 o 
  -2  12   9       90.83       95.27      1.56 o 
  -1  12   9       32.32       26.00      0.87 o 
   0  12   9        0.59        1.86      0.43 o 
   1  12   9       32.85       26.89      0.92 o 
   2  12   9       90.22       95.29      1.82 o 
   3  12   9       51.75       59.15      1.24 o 
   4  12   9       19.97       16.79      0.63 o 
   5  12   9       24.14       26.11      1.18 o 
  -3  13   9      140.64      146.71      1.68 o 
  -2  13   9        6.97        7.45      0.59 o 
  -1  13   9        5.14        7.46      0.53 o 
   0  13   9       29.70       36.86      1.09 o 
   1  13   9        5.19        6.53      0.66 o 
   2  13   9        7.02        8.10      0.58 o 
   3  13   9      140.66      150.59      2.22 o 
   0   0  10     8600.93     9119.01    131.35 o 
   1   0  10      152.28      178.75      4.09 o 
   2   0  10      170.52      212.11      5.19 o 
   3   0  10      188.28      201.73      5.49 o 
   4   0  10      282.86      347.41      6.38 o 
   5   0  10      166.95      190.99      6.18 o 
   6   0  10        0.35        0.00      0.50 o 
   7   0  10       39.31       41.27      1.33 o 
   8   0  10       40.66       28.64      1.06 o 
   9   0  10       18.07       21.94      1.03 o 
  10   0  10      136.34      150.67      3.00 o 
 -10   1  10        0.33        2.99      1.26 o 
  -9   1  10        0.42       -0.19      0.61 o 
  -8   1  10        5.85        7.34      0.69 o 
  -7   1  10       22.37       17.99      1.07 o 
  -6   1  10       94.44       87.77      2.04 o 
  -5   1  10       12.05       16.76      2.43 o 
  -4   1  10      386.00      380.92      7.90 o 
  -3   1  10      200.84      201.10      5.52 o 
  -2   1  10      542.72      646.38     10.79 o 
  -1   1  10      517.64      525.76      6.14 o 
   0   1  10       29.58       28.02      1.50 o 
   1   1  10      524.54      532.48      5.54 o 
   2   1  10      542.75      654.15      6.97 o 
   3   1  10      199.80      196.26      4.66 o 
   4   1  10      388.23      384.06      5.55 o 
   5   1  10       12.18       13.18      1.82 o 
   6   1  10       93.94       89.61      1.67 o 
   7   1  10       23.45       21.49      2.10 o 
   8   1  10        6.23        7.66      0.73 o 
   9   1  10        0.41        0.08      0.49 o 
  10   1  10        0.36        2.25      0.61 o 
 -10   2  10       25.10       25.33      1.25 o 
  -9   2  10       30.27       30.44      1.38 o 
  -8   2  10       17.37       20.08      1.33 o 
  -7   2  10      508.89      453.65      5.11 o 
  -6   2  10      135.47      128.15      2.92 o 
  -5   2  10       43.56       47.53      5.82 o 
  -4   2  10      529.58      540.57      9.47 o 
  -3   2  10      137.88      134.37      4.54 o 
  -2   2  10      511.79      565.93      7.47 o 
  -1   2  10     1942.16     2059.34     14.05 o 
   0   2  10       35.35       37.05      1.77 o 
   1   2  10     1947.32     2081.29     12.66 o 
   2   2  10      502.98      552.32      6.00 o 
   3   2  10      139.45      142.16      3.53 o 
   4   2  10      532.45      532.39      9.55 o 
   5   2  10       43.72       40.77      2.55 o 
   6   2  10      135.88      130.05      1.88 o 
   7   2  10      508.87      460.52      4.15 o 
   8   2  10       16.80       18.69      0.98 o 
   9   2  10       30.54       28.94      1.35 o 
  10   2  10       25.19       26.61      1.22 o 
 -10   3  10       29.01       32.02      1.57 o 
  -9   3  10       42.15       40.07      1.29 o 
  -8   3  10       31.50       25.77      1.12 o 
  -7   3  10      825.23      792.98      6.76 o 
  -6   3  10      394.75      365.24      6.72 o 
  -5   3  10       34.53       33.62      5.05 o 
  -4   3  10      537.46      559.42     16.68 o 
  -3   3  10      382.60      394.81      8.02 o 
  -2   3  10      158.99      165.89      4.74 o 
  -1   3  10      158.86      126.24      4.76 o 
   0   3  10       32.45       30.25      1.86 o 
   1   3  10      157.93      121.20      3.20 o 
   2   3  10      160.65      166.14      4.34 o 
   3   3  10      380.41      388.73      6.31 o 
   4   3  10      536.52      533.93      7.86 o 
   5   3  10       35.18       36.70      2.27 o 
   6   3  10      394.60      363.68      3.95 o 
   7   3  10      824.00      814.79      7.03 o 
   8   3  10       31.39       24.79      1.21 o 
   9   3  10       42.99       42.32      1.56 o 
  10   3  10       29.22       29.37      1.80 o 
  -9   4  10       14.43       18.17      0.87 o 
  -8   4  10       79.52       79.09      2.94 o 
  -7   4  10       70.36       71.06      1.86 o 
  -6   4  10       95.32       88.41      1.95 o 
  -5   4  10      150.00      142.63      7.05 o 
  -4   4  10      105.23       87.73      4.61 o 
  -3   4  10      171.28      162.25      4.75 o 
  -2   4  10      176.55      163.49      4.06 o 
  -1   4  10       53.52       53.14      2.61 o 
   0   4  10      707.64      736.15      8.46 o 
   1   4  10       53.78       48.55      2.43 o 
   2   4  10      175.56      166.18      3.67 o 
   3   4  10      170.14      156.02      5.28 o 
   4   4  10      106.93       91.87      4.46 o 
   5   4  10      150.55      144.15      4.96 o 
   6   4  10       95.69       95.10      1.71 o 
   7   4  10       71.19       76.98      1.91 o 
   8   4  10       79.81       83.28      2.39 o 
   9   4  10       14.35       18.51      1.33 o 
  -9   5  10        0.92        1.11      0.43 o 
  -8   5  10       31.91       30.87      1.14 o 
  -7   5  10       90.46       93.91      1.73 o 
  -6   5  10      274.85      256.57      3.47 o 
  -5   5  10      237.59      223.60      3.30 o 
  -4   5  10      409.01      412.22      8.13 o 
  -3   5  10      565.09      542.34      9.29 o 
  -2   5  10       91.42       93.10      3.71 o 
  -1   5  10      143.58      137.74      4.34 o 
   0   5  10      427.03      513.03      7.25 o 
   1   5  10      144.13      138.11      3.47 o 
   2   5  10       91.13       88.62      2.82 o 
   3   5  10      563.53      524.63     10.28 o 
   4   5  10      404.14      391.63      9.26 o 
   5   5  10      237.03      221.10      2.25 o 
   6   5  10      275.02      256.44      3.13 o 
   7   5  10       91.55       96.11      2.42 o 
   8   5  10       31.81       31.63      1.52 o 
   9   5  10        0.91        1.47      0.66 o 
  -9   6  10        1.40        2.56      0.57 o 
  -8   6  10        4.24        3.41      0.45 o 
  -7   6  10        1.45        1.38      0.42 o 
  -6   6  10       63.81       69.83      1.84 o 
  -5   6  10      100.83       92.29      2.15 o 
  -4   6  10      690.86      639.70      4.66 o 
  -3   6  10       87.84       89.51      3.92 o 
  -2   6  10      168.06      134.02      4.63 o 
  -1   6  10       15.64       28.31      2.18 o 
   0   6  10      109.48      110.58      5.00 o 
   1   6  10       16.60       24.58      1.96 o 
   2   6  10      169.31      137.28      4.56 o 
   3   6  10       85.85       87.67      4.80 o 
   4   6  10      696.39      653.12      3.78 o 
   5   6  10      101.69       91.11      1.48 o 
   6   6  10       63.21       62.75      1.59 o 
   7   6  10        1.63        0.76      0.51 o 
   8   6  10        4.25        3.93      0.72 o 
   9   6  10        1.38        1.22      0.54 o 
  -8   7  10        9.46        7.19      0.62 o 
  -7   7  10       12.76       15.40      0.89 o 
  -6   7  10      111.66      102.30      1.96 o 
  -5   7  10       10.25        9.03      0.76 o 
  -4   7  10       15.28        7.36      0.63 o 
  -3   7  10       82.69       85.48      1.60 o 
  -2   7  10       90.71       92.41      4.03 o 
  -1   7  10       54.96       48.83      3.37 o 
   0   7  10       62.43       50.93      4.58 o 
   1   7  10       55.29       52.95      2.93 o 
   2   7  10       91.41      101.06      4.05 o 
   3   7  10       82.78       86.09      1.61 o 
   4   7  10       14.72        7.43      0.53 o 
   5   7  10       10.10        7.53      0.56 o 
   6   7  10      110.16       98.24      1.91 o 
   7   7  10       12.75       16.21      1.19 o 
   8   7  10        9.71        6.88      0.72 o 
  -8   8  10       32.62       38.39      1.03 o 
  -7   8  10       13.27       10.97      0.70 o 
  -6   8  10       12.97       10.71      0.75 o 
  -5   8  10      123.82      121.19      2.36 o 
  -4   8  10      109.03       99.43      1.83 o 
  -3   8  10      104.86      104.62      1.82 o 
  -2   8  10       21.44       24.13      0.94 o 
  -1   8  10      150.95      128.94      2.28 o 
   0   8  10      227.98      187.56      2.32 o 
   1   8  10      147.58      126.14      1.79 o 
   2   8  10       21.67       22.76      0.78 o 
   3   8  10      105.05      103.49      1.80 o 
   4   8  10      109.08      100.57      1.82 o 
   5   8  10      123.87      120.29      1.84 o 
   6   8  10       12.65       12.10      1.31 o 
   7   8  10       13.60       10.43      1.12 o 
   8   8  10       33.13       37.79      1.22 o 
  -7   9  10        9.09        7.77      0.49 o 
  -6   9  10        4.04        3.88      0.48 o 
  -5   9  10       53.20       56.65      1.42 o 
  -4   9  10       14.53       16.04      0.79 o 
  -3   9  10       38.96       37.63      1.17 o 
  -2   9  10      101.20       85.21      1.84 o 
  -1   9  10      169.56      167.23      2.46 o 
   0   9  10      247.63      232.11      2.50 o 
   1   9  10      169.25      167.54      2.00 o 
   2   9  10      101.66       86.84      1.80 o 
   3   9  10       39.18       34.81      1.32 o 
   4   9  10       14.63       15.40      0.78 o 
   5   9  10       53.44       54.55      1.20 o 
   6   9  10        4.02        4.06      0.51 o 
   7   9  10        9.05        7.18      0.68 o 
  -6  10  10       28.67       31.30      0.88 o 
  -5  10  10       45.31       43.41      0.98 o 
  -4  10  10        6.78        6.11      0.60 o 
  -3  10  10        9.80       10.73      0.71 o 
  -2  10  10      279.31      264.85      3.18 o 
  -1  10  10       39.44       35.88      1.25 o 
   0  10  10        6.41        9.16      0.66 o 
   1  10  10       39.47       33.66      1.17 o 
   2  10  10      277.77      268.01      3.12 o 
   3  10  10       10.02       10.37      0.72 o 
   4  10  10        6.95        6.33      0.54 o 
   5  10  10       45.62       42.76      1.05 o 
   6  10  10       29.04       30.70      1.27 o 
  -6  11  10       11.16        9.24      1.04 o 
  -5  11  10       40.89       44.25      1.00 o 
  -4  11  10        4.13        3.39      0.35 o 
  -3  11  10       62.83       63.94      1.16 o 
  -2  11  10        6.43       11.01      0.67 o 
  -1  11  10       85.92       96.27      1.73 o 
   0  11  10        5.68        7.23      0.56 o 
   1  11  10       85.65       95.83      1.66 o 
   2  11  10        6.38       10.44      0.73 o 
   3  11  10       63.51       65.73      1.52 o 
   4  11  10        4.10        3.55      0.44 o 
   5  11  10       40.56       42.47      1.14 o 
   6  11  10       10.99       10.08      1.13 o 
  -4  12  10       16.72       17.26      0.54 o 
  -3  12  10       18.32       21.80      0.77 o 
  -2  12  10        8.49        9.75      0.62 o 
  -1  12  10       18.89       16.20      0.75 o 
   0  12  10       29.18       33.63      0.93 o 
   1  12  10       18.89       15.53      0.66 o 
   2  12  10        8.61       11.08      0.63 o 
   3  12  10       18.24       21.04      0.91 o 
   4  12  10       16.51       17.55      0.87 o 
  -2  13  10       64.06       71.75      1.41 o 
  -1  13  10        5.05        6.17      0.42 o 
   0  13  10        5.06        3.72      0.53 o 
   1  13  10        5.07        7.46      0.72 o 
   2  13  10       64.37       72.01      1.36 o 
   1   0  11     1055.27     1198.68      9.89 o 
   2   0  11      120.59       98.35      3.79 o 
   3   0  11      181.83      156.98      5.07 o 
   4   0  11        0.18        0.42      0.85 o 
   5   0  11      424.35      426.02     12.48 o 
   6   0  11        5.75        5.61      0.65 o 
   7   0  11      183.27      180.72      2.87 o 
   8   0  11        4.72        6.25      0.66 o 
   9   0  11       20.37       18.98      1.08 o 
  10   0  11       55.41       70.53      1.92 o 
 -10   1  11       93.14      105.04      3.44 o 
  -9   1  11       82.79       99.04      2.31 o 
  -8   1  11       35.70       30.06      1.36 o 
  -7   1  11       33.60       24.96      1.28 o 
  -6   1  11      342.68      299.90      3.42 o 
  -5   1  11      113.07      112.33      5.85 o 
  -4   1  11      597.29      620.78     12.60 o 
  -3   1  11        3.76        5.56      1.30 o 
  -2   1  11      364.53      343.18     10.87 o 
  -1   1  11      942.29      999.55     11.03 o 
   0   1  11      150.20      178.30      3.82 o 
   1   1  11      950.03     1010.94      9.17 o 
   2   1  11      368.94      372.88      5.56 o 
   3   1  11        3.65        6.15      1.45 o 
   4   1  11      596.95      629.62      9.66 o 
   5   1  11      115.55      104.20      5.99 o 
   6   1  11      343.46      301.08      3.87 o 
   7   1  11       33.84       26.79      1.18 o 
   8   1  11       35.86       32.77      1.22 o 
   9   1  11       83.08      102.97      2.00 o 
  10   1  11       94.44      104.82      2.25 o 
 -10   2  11        0.15        0.10      0.59 o 
  -9   2  11        7.68        5.12      0.70 o 
  -8   2  11       68.93       64.54      1.67 o 
  -7   2  11       23.46       20.59      1.07 o 
  -6   2  11       67.51       57.23      1.75 o 
  -5   2  11      307.12      314.13     14.55 o 
  -4   2  11      596.06      611.55     10.46 o 
  -3   2  11       72.57       79.04      3.70 o 
  -2   2  11      298.64      276.40      5.51 o 
  -1   2  11      684.27      711.34      8.73 o 
   0   2  11       35.12       41.82      1.96 o 
   1   2  11      683.82      717.77      8.26 o 
   2   2  11      296.77      282.40      4.52 o 
   3   2  11       72.85       79.97      3.86 o 
   4   2  11      598.28      598.67      9.13 o 
   5   2  11      306.23      298.52      8.04 o 
   6   2  11       67.28       59.47      1.35 o 
   7   2  11       23.19       19.01      0.90 o 
   8   2  11       68.14       64.42      1.65 o 
   9   2  11        7.76        4.55      0.67 o 
  10   2  11        0.13        0.60      0.66 o 
  -9   3  11        7.32       13.07      0.78 o 
  -8   3  11       39.36       33.06      1.22 o 
  -7   3  11        8.44        7.96      0.75 o 
  -6   3  11       65.15       62.55      1.66 o 
  -5   3  11       32.73       31.94      5.09 o 
  -4   3  11        7.14        3.07      1.41 o 
  -3   3  11      344.50      354.80      7.87 o 
  -2   3  11      171.43      175.29      4.63 o 
  -1   3  11        8.91        7.02      1.77 o 
   0   3  11       25.95       31.26      2.03 o 
   1   3  11        8.09        8.68      1.07 o 
   2   3  11      170.07      174.34      3.70 o 
   3   3  11      345.60      344.08      8.62 o 
   4   3  11        7.54        5.49      1.28 o 
   5   3  11       32.08       25.92      2.87 o 
   6   3  11       65.48       61.69      1.49 o 
   7   3  11        8.02        8.17      0.75 o 
   8   3  11       39.91       34.64      1.35 o 
   9   3  11        7.51       13.60      0.90 o 
  -9   4  11        1.43        1.42      0.35 o 
  -8   4  11       14.33       20.49      0.97 o 
  -7   4  11      148.43      129.76      2.44 o 
  -6   4  11       98.46       85.68      1.92 o 
  -5   4  11      204.82      187.26      2.54 o 
  -4   4  11      206.56      188.86     10.40 o 
  -3   4  11       78.09       77.21      4.48 o 
  -2   4  11      430.29      474.36      7.97 o 
  -1   4  11       72.11       91.43      3.50 o 
   0   4  11      841.60      909.78     10.74 o 
   1   4  11       70.87       88.67      3.02 o 
   2   4  11      429.14      473.91      6.42 o 
   3   4  11       79.31       79.46      3.51 o 
   4   4  11      207.38      190.06      6.50 o 
   5   4  11      206.77      183.21      2.04 o 
   6   4  11       99.35       86.88      1.77 o 
   7   4  11      150.38      134.86      4.31 o 
   8   4  11       14.14       19.30      1.03 o 
   9   4  11        1.34        0.43      0.63 o 
  -9   5  11       17.92       14.09      0.66 o 
  -8   5  11       53.41       55.46      1.66 o 
  -7   5  11       32.25       28.46      0.97 o 
  -6   5  11       70.55       70.37      1.84 o 
  -5   5  11       22.02       24.23      1.00 o 
  -4   5  11      372.98      334.57      8.52 o 
  -3   5  11      614.05      631.00     15.55 o 
  -2   5  11       69.44       66.11      3.78 o 
  -1   5  11      141.26      113.24      4.70 o 
   0   5  11      262.67      235.27      5.13 o 
   1   5  11      136.56      115.95      3.31 o 
   2   5  11       69.49       69.41      2.62 o 
   3   5  11      612.21      603.72      9.77 o 
   4   5  11      373.32      322.61      8.60 o 
   5   5  11       21.72       23.10      0.77 o 
   6   5  11       70.02       71.68      1.78 o 
   7   5  11       32.32       30.00      1.54 o 
   8   5  11       53.38       53.32      1.83 o 
   9   5  11       17.47       15.46      1.09 o 
  -9   6  11        4.63        6.72      0.95 o 
  -8   6  11        0.15        0.24      0.38 o 
  -7   6  11       28.54       33.35      1.10 o 
  -6   6  11       10.93       12.80      0.85 o 
  -5   6  11      171.50      165.91      2.46 o 
  -4   6  11      215.23      181.59      2.21 o 
  -3   6  11      114.97      114.81      5.19 o 
  -2   6  11      141.29      153.26      5.83 o 
  -1   6  11      270.36      264.66      7.47 o 
   0   6  11      789.95      740.74     10.52 o 
   1   6  11      268.23      256.51      6.27 o 
   2   6  11      140.24      147.96      6.11 o 
   3   6  11      114.01      120.91      5.22 o 
   4   6  11      217.61      182.30      1.95 o 
   5   6  11      169.80      163.64      2.03 o 
   6   6  11       10.39       10.75      0.81 o 
   7   6  11       27.72       32.47      1.54 o 
   8   6  11        0.10        0.54      0.63 o 
   9   6  11        4.60        8.08      0.74 o 
  -8   7  11       19.13       21.40      0.86 o 
  -7   7  11       11.54       10.97      0.67 o 
  -6   7  11        3.30        3.37      0.51 o 
  -5   7  11      317.57      299.74      3.42 o 
  -4   7  11      548.30      512.70      4.08 o 
  -3   7  11      455.87      421.60      3.41 o 
  -2   7  11      124.03      118.61      2.02 o 
  -1   7  11        3.90        3.83      1.31 o 
   0   7  11      318.60      320.01      8.58 o 
   1   7  11        3.86        7.96      1.53 o 
   2   7  11      125.34      116.75      1.75 o 
   3   7  11      458.19      422.12      3.40 o 
   4   7  11      548.71      510.74      3.74 o 
   5   7  11      316.50      289.93      3.08 o 
   6   7  11        3.28        3.59      0.66 o 
   7   7  11       11.27        9.15      1.17 o 
   8   7  11       19.06       20.55      1.03 o 
  -8   8  11       17.51       19.30      0.85 o 
  -7   8  11       11.90       13.01      0.79 o 
  -6   8  11       15.05       15.40      0.84 o 
  -5   8  11       54.83       56.50      1.48 o 
  -4   8  11        8.72       10.14      0.62 o 
  -3   8  11       47.28       43.04      1.18 o 
  -2   8  11      192.45      184.34      2.54 o 
  -1   8  11       59.97       54.07      1.40 o 
   0   8  11      169.44      160.35      2.19 o 
   1   8  11       60.09       55.50      1.41 o 
   2   8  11      191.72      187.90      2.27 o 
   3   8  11       46.80       40.47      1.04 o 
   4   8  11        8.94        9.31      0.60 o 
   5   8  11       54.30       55.15      1.59 o 
   6   8  11       15.39       16.49      0.92 o 
   7   8  11       11.83       12.90      1.12 o 
   8   8  11       17.89       19.71      1.03 o 
  -7   9  11       56.23       57.93      1.17 o 
  -6   9  11       66.86       65.78      1.48 o 
  -5   9  11       62.91       65.80      1.47 o 
  -4   9  11      230.76      245.25      2.73 o 
  -3   9  11      131.74      146.92      2.04 o 
  -2   9  11       72.09       71.12      1.56 o 
  -1   9  11      134.76      120.54      2.20 o 
   0   9  11        9.73        6.69      0.54 o 
   1   9  11      134.01      118.22      1.85 o 
   2   9  11       71.51       69.16      1.42 o 
   3   9  11      131.93      143.86      2.35 o 
   4   9  11      230.41      246.07      2.75 o 
   5   9  11       62.76       65.20      1.62 o 
   6   9  11       67.21       65.49      1.96 o 
   7   9  11       56.47       57.95      1.47 o 
  -6  10  11        1.71        1.20      0.34 o 
  -5  10  11        9.39        9.44      0.49 o 
  -4  10  11       28.83       27.72      1.00 o 
  -3  10  11       13.86       14.81      0.68 o 
  -2  10  11       16.12       20.39      0.80 o 
  -1  10  11       97.20       85.68      1.83 o 
   0  10  11        0.50        2.67      0.47 o 
   1  10  11       96.13       81.32      1.91 o 
   2  10  11       15.99       17.49      0.75 o 
   3  10  11       13.87       15.80      0.83 o 
   4  10  11       29.35       26.13      0.88 o 
   5  10  11        9.39        8.81      0.56 o 
   6  10  11        1.79        2.76      0.53 o 
  -5  11  11        6.29        5.30      0.43 o 
  -4  11  11        9.00        9.69      0.57 o 
  -3  11  11       29.38       30.42      0.84 o 
  -2  11  11       11.89        9.61      0.62 o 
  -1  11  11       35.61       29.28      0.97 o 
   0  11  11        0.49        1.77      0.43 o 
   1  11  11       35.12       28.76      0.88 o 
   2  11  11       12.07       11.35      0.69 o 
   3  11  11       29.25       30.46      0.97 o 
   4  11  11        8.98        9.32      0.56 o 
   5  11  11        6.30        6.12      0.52 o 
  -4  12  11        2.55        2.69      0.58 o 
  -3  12  11       62.55       69.01      1.18 o 
  -2  12  11       74.74       83.36      1.59 o 
  -1  12  11       99.03       94.07      1.57 o 
   0  12  11        3.24        3.59      0.40 o 
   1  12  11       99.42       97.46      1.43 o 
   2  12  11       74.36       81.86      2.36 o 
   3  12  11       61.68       69.00      1.22 o 
   4  12  11        2.37        2.28      0.56 o 
  -2  13  11        0.91        2.32      0.57 o 
  -1  13  11        6.87        6.82      0.51 o 
   0  13  11       25.14       29.83      0.81 o 
   1  13  11        6.80        6.89      0.85 o 
   2  13  11        0.89        1.61      0.71 o 
   0   0  12      129.60      133.97      4.37 o 
   1   0  12      515.37      570.04      7.21 o 
   2   0  12      148.88      153.48      4.97 o 
   3   0  12      595.61      641.83     17.59 o 
   4   0  12      259.58      276.16      6.32 o 
   5   0  12        8.52        4.45      1.62 o 
   6   0  12      131.25      110.19      2.36 o 
   7   0  12       37.00       33.01      1.29 o 
   8   0  12        3.35        1.29      0.57 o 
   9   0  12        9.51        9.14      0.81 o 
  -9   1  12        5.56        7.75      0.73 o 
  -8   1  12       70.15       75.19      1.99 o 
  -7   1  12      148.61      146.44      2.59 o 
  -6   1  12      347.16      316.59      4.49 o 
  -5   1  12      148.26      151.01      6.98 o 
  -4   1  12        0.96        2.39      1.47 o 
  -3   1  12      295.93      300.41      7.98 o 
  -2   1  12      426.87      456.08      8.60 o 
  -1   1  12      337.53      347.30      6.47 o 
   0   1  12       49.70       71.41      2.60 o 
   1   1  12      336.51      357.65      5.78 o 
   2   1  12      425.35      467.15      6.01 o 
   3   1  12      298.03      308.40      6.36 o 
   4   1  12        0.93        0.46      0.78 o 
   5   1  12      147.55      139.40      7.84 o 
   6   1  12      349.46      322.08      3.05 o 
   7   1  12      148.14      149.02      2.58 o 
   8   1  12       70.99       74.05      1.95 o 
   9   1  12        5.51        6.68      0.99 o 
  -9   2  12       34.53       42.97      1.79 o 
  -8   2  12       44.16       41.44      1.33 o 
  -7   2  12      278.70      278.52      5.23 o 
  -6   2  12        4.07        4.48      0.59 o 
  -5   2  12      148.49      138.35      2.36 o 
  -4   2  12        6.19        4.78      2.29 o 
  -3   2  12       20.37       16.84      1.84 o 
  -2   2  12      660.98      679.16     10.74 o 
  -1   2  12      792.67      802.95     13.44 o 
   0   2  12      210.73      217.32      4.56 o 
   1   2  12      803.55      814.27      8.85 o 
   2   2  12      663.70      685.87      8.20 o 
   3   2  12       20.09       16.99      1.53 o 
   4   2  12        6.32        4.92      1.13 o 
   5   2  12      148.95      135.47      2.36 o 
   6   2  12        4.22        5.74      0.56 o 
   7   2  12      280.42      291.34      4.77 o 
   8   2  12       43.98       41.55      1.47 o 
   9   2  12       35.07       41.46      1.41 o 
  -9   3  12       31.49       43.41      1.35 o 
  -8   3  12       71.73       71.88      1.69 o 
  -7   3  12      111.37      116.12      2.28 o 
  -6   3  12      136.96      127.63      2.15 o 
  -5   3  12      135.07      126.88      2.61 o 
  -4   3  12      139.17      131.72      6.57 o 
  -3   3  12      129.26      128.50      6.34 o 
  -2   3  12      699.14      703.27     10.22 o 
  -1   3  12      346.73      335.87      6.58 o 
   0   3  12       31.48       40.93      2.74 o 
   1   3  12      349.88      344.55      5.90 o 
   2   3  12      696.86      702.37      7.74 o 
   3   3  12      127.66      134.33      4.54 o 
   4   3  12      139.67      125.13      5.30 o 
   5   3  12      137.30      125.19      2.65 o 
   6   3  12      138.25      130.09      2.33 o 
   7   3  12      112.40      119.66      2.60 o 
   8   3  12       71.29       71.30      1.83 o 
   9   3  12       31.61       43.66      2.34 o 
  -9   4  12        3.11        3.43      0.38 o 
  -8   4  12        4.28        3.92      0.53 o 
  -7   4  12       48.02       43.39      1.42 o 
  -6   4  12        1.94        0.86      0.46 o 
  -5   4  12      100.18       94.40      1.85 o 
  -4   4  12      167.38      162.74     15.44 o 
  -3   4  12      164.25      171.87      5.94 o 
  -2   4  12       67.51       74.11      3.31 o 
  -1   4  12      810.06      805.14     10.66 o 
   0   4  12      141.58      128.73      4.29 o 
   1   4  12      809.03      815.35     10.53 o 
   2   4  12       66.07       69.99      2.92 o 
   3   4  12      162.11      160.48      5.08 o 
   4   4  12      167.60      154.82      6.03 o 
   5   4  12       99.71       90.98      1.66 o 
   6   4  12        1.97        1.29      0.49 o 
   7   4  12       47.44       43.38      1.60 o 
   8   4  12        4.14        3.92      0.65 o 
   9   4  12        3.17        2.15      0.56 o 
  -9   5  12       12.39       15.47      2.08 o 
  -8   5  12      105.98      101.61      2.06 o 
  -7   5  12       67.50       65.75      1.63 o 
  -6   5  12       84.79       76.58      2.29 o 
  -5   5  12      113.02       93.29      1.86 o 
  -4   5  12      234.41      233.95      3.48 o 
  -3   5  12      366.15      352.07      8.81 o 
  -2   5  12       75.77       67.78      3.93 o 
  -1   5  12      198.44      186.56      5.37 o 
   0   5  12      839.07      903.72     11.59 o 
   1   5  12      196.31      191.81      4.80 o 
   2   5  12       76.17       67.88      3.13 o 
   3   5  12      364.14      347.55      7.61 o 
   4   5  12      234.47      230.77      2.28 o 
   5   5  12      112.29       92.54      1.58 o 
   6   5  12       84.70       73.39      1.85 o 
   7   5  12       67.96       68.24      1.92 o 
   8   5  12      104.93       98.72      1.98 o 
   9   5  12       12.42       15.24      1.10 o 
  -8   6  12       20.15       19.83      0.90 o 
  -7   6  12        9.01        7.54      0.59 o 
  -6   6  12       87.96       88.79      2.01 o 
  -5   6  12      123.77      123.67      2.49 o 
  -4   6  12       50.84       55.89      1.22 o 
  -3   6  12      330.26      290.62      2.64 o 
  -2   6  12      236.82      214.29      7.01 o 
  -1   6  12      147.93      154.39      5.85 o 
   0   6  12      187.48      179.64      6.19 o 
   1   6  12      149.43      152.56      4.97 o 
   2   6  12      236.46      236.78      5.50 o 
   3   6  12      330.23      295.96      2.59 o 
   4   6  12       51.30       55.15      1.20 o 
   5   6  12      124.07      121.07      2.03 o 
   6   6  12       87.92       89.45      2.26 o 
   7   6  12        8.93        5.61      0.79 o 
   8   6  12       20.30       19.54      1.06 o 
  -8   7  12        2.70        3.68      0.48 o 
  -7   7  12        0.48        0.54      0.49 o 
  -6   7  12       18.91       21.54      1.02 o 
  -5   7  12       56.47       56.76      1.49 o 
  -4   7  12      130.89      127.72      2.21 o 
  -3   7  12      160.35      154.74      1.96 o 
  -2   7  12      196.46      187.40      2.46 o 
  -1   7  12       73.03       66.14      1.32 o 
   0   7  12       36.44       47.30      1.29 o 
   1   7  12       74.55       67.78      1.52 o 
   2   7  12      197.01      186.29      2.40 o 
   3   7  12      158.29      153.12      2.24 o 
   4   7  12      131.32      127.74      1.81 o 
   5   7  12       56.18       57.41      1.51 o 
   6   7  12       18.61       20.41      1.13 o 
   7   7  12        0.47        1.36      0.52 o 
   8   7  12        2.61        2.96      0.51 o 
  -7   8  12       15.94       12.26      0.73 o 
  -6   8  12       56.35       61.57      1.71 o 
  -5   8  12        2.78        3.45      0.49 o 
  -4   8  12       26.82       31.33      1.14 o 
  -3   8  12       51.77       53.38      1.46 o 
  -2   8  12      164.30      149.26      2.14 o 
  -1   8  12       60.73       71.87      1.41 o 
   0   8  12      112.92       83.61      2.22 o 
   1   8  12       60.58       69.84      2.10 o 
   2   8  12      163.19      150.56      1.94 o 
   3   8  12       50.79       53.37      1.12 o 
   4   8  12       27.08       31.21      1.05 o 
   5   8  12        2.77        3.47      0.57 o 
   6   8  12       56.35       62.66      1.76 o 
   7   8  12       15.78       12.93      0.88 o 
  -7   9  12        3.10        4.75      0.45 o 
  -6   9  12        4.98        6.03      1.15 o 
  -5   9  12       22.36       21.30      0.96 o 
  -4   9  12        6.86        4.24      0.51 o 
  -3   9  12        7.12        6.46      0.56 o 
  -2   9  12        9.08       11.61      0.78 o 
  -1   9  12      118.12      117.63      2.00 o 
   0   9  12       66.21       44.43      1.25 o 
   1   9  12      117.82      119.76      1.75 o 
   2   9  12        9.07       10.41      0.59 o 
   3   9  12        7.39        6.77      0.58 o 
   4   9  12        6.71        4.38      0.55 o 
   5   9  12       21.66       19.44      0.94 o 
   6   9  12        5.06        5.64      0.89 o 
   7   9  12        2.95        3.96      0.70 o 
  -6  10  12       34.44       33.60      0.85 o 
  -5  10  12       29.44       30.56      0.80 o 
  -4  10  12       15.19       14.84      0.73 o 
  -3  10  12       13.44       11.19      0.64 o 
  -2  10  12        3.99        2.40      0.42 o 
  -1  10  12       11.35       12.04      0.78 o 
   0  10  12        0.12        0.26      0.44 o 
   1  10  12       11.12       10.69      0.66 o 
   2  10  12        4.06        2.46      0.43 o 
   3  10  12       13.24       11.44      0.91 o 
   4  10  12       15.34       16.40      0.84 o 
   5  10  12       29.73       31.67      1.11 o 
   6  10  12       34.69       33.07      1.09 o 
  -5  11  12       11.88       10.76      0.68 o 
  -4  11  12       27.00       32.18      0.95 o 
  -3  11  12       37.71       40.36      0.85 o 
  -2  11  12        8.43        9.24      0.68 o 
  -1  11  12       12.79        9.66      0.67 o 
   0  11  12        4.84        3.00      0.43 o 
   1  11  12       12.97        9.69      0.54 o 
   2  11  12        8.67        9.45      0.61 o 
   3  11  12       37.05       39.26      1.06 o 
   4  11  12       26.33       31.66      0.96 o 
   5  11  12       11.83       11.10      1.31 o 
  -3  12  12       16.02       18.46      0.94 o 
  -2  12  12        9.11        8.80      0.51 o 
  -1  12  12       25.97       25.03      0.82 o 
   0  12  12        4.70        7.86      0.52 o 
   1  12  12       26.59       23.59      0.77 o 
   2  12  12        8.96        8.00      0.45 o 
   3  12  12       16.33       20.08      0.73 o 
   0  13  12        3.04        3.51      0.46 o 
   1   0  13     1053.33     1073.16     11.19 o 
   2   0  13      480.53      485.15      7.98 o 
   3   0  13       21.92       18.68      1.73 o 
   4   0  13      257.85      275.20      6.52 o 
   5   0  13      334.84      340.74      3.61 o 
   6   0  13       54.97       53.35      1.68 o 
   7   0  13      184.47      173.99      2.80 o 
   8   0  13        4.53        3.98      0.66 o 
   9   0  13        4.63        3.22      0.45 o 
  -9   1  13        7.92        7.43      0.71 o 
  -8   1  13       40.71       32.34      1.32 o 
  -7   1  13       99.96      105.78      1.98 o 
  -6   1  13      122.62      106.69      2.19 o 
  -5   1  13       78.91       89.42      1.89 o 
  -4   1  13      282.28      256.87      7.29 o 
  -3   1  13      157.61      175.39      5.89 o 
  -2   1  13      106.07      115.48      4.60 o 
  -1   1  13      111.95      116.97      3.99 o 
   0   1  13      219.46      213.68      4.64 o 
   1   1  13      112.34      114.49      3.46 o 
   2   1  13      106.35      114.04      3.92 o 
   3   1  13      155.95      166.02      4.41 o 
   4   1  13      282.36      262.51      6.23 o 
   5   1  13       79.50       96.26      2.00 o 
   6   1  13      123.03      108.07      1.94 o 
   7   1  13       98.72      103.93      2.02 o 
   8   1  13       40.25       32.65      1.29 o 
   9   1  13        7.95        7.63      0.85 o 
  -9   2  13       12.76       11.17      0.77 o 
  -8   2  13       16.22       15.37      0.75 o 
  -7   2  13      130.59      121.96      2.11 o 
  -6   2  13      300.17      282.26      4.29 o 
  -5   2  13      147.04      142.57      2.06 o 
  -4   2  13       32.10       30.53      4.09 o 
  -3   2  13      309.62      303.34      7.74 o 
  -2   2  13       63.01       57.30      3.40 o 
  -1   2  13      538.05      565.04      8.53 o 
   0   2  13       63.05       73.35      3.44 o 
   1   2  13      538.40      547.15      7.60 o 
   2   2  13       62.42       58.84      2.57 o 
   3   2  13      311.23      305.42      8.48 o 
   4   2  13       31.37       29.13      2.48 o 
   5   2  13      149.41      142.72      2.14 o 
   6   2  13      300.78      276.14      3.57 o 
   7   2  13      129.16      125.80      2.32 o 
   8   2  13       16.21       16.27      0.91 o 
   9   2  13       12.58       10.52      0.73 o 
  -9   3  13       62.48       64.68      1.33 o 
  -8   3  13       73.22       73.04      1.63 o 
  -7   3  13       11.43       12.27      0.94 o 
  -6   3  13        4.62        2.26      0.47 o 
  -5   3  13       15.00       12.86      0.76 o 
  -4   3  13        5.48        4.24      3.54 o 
  -3   3  13      122.85      117.78      6.31 o 
  -2   3  13       39.75       41.47      2.54 o 
  -1   3  13      147.91      150.61      6.16 o 
   0   3  13     2668.11     2690.69     21.77 o 
   1   3  13      147.74      148.17      4.08 o 
   2   3  13       40.40       45.51      2.13 o 
   3   3  13      123.16      112.54      4.29 o 
   4   3  13        5.07        7.09      1.44 o 
   5   3  13       14.63       13.87      0.77 o 
   6   3  13        4.73        1.71      0.54 o 
   7   3  13       11.30       12.81      0.96 o 
   8   3  13       71.71       77.02      1.62 o 
   9   3  13       62.28       68.53      2.02 o 
  -9   4  13        9.90       10.39      0.66 o 
  -8   4  13       78.10       70.36      1.76 o 
  -7   4  13       22.61       21.55      1.16 o 
  -6   4  13       34.37       38.50      1.36 o 
  -5   4  13       23.88       20.42      1.08 o 
  -4   4  13       85.12       79.60      1.80 o 
  -3   4  13      428.18      424.74     12.10 o 
  -2   4  13      523.63      528.00      8.96 o 
  -1   4  13       15.35       15.46      1.77 o 
   0   4  13      834.00      792.28     10.85 o 
   1   4  13       15.20       17.33      1.79 o 
   2   4  13      527.04      521.36      8.02 o 
   3   4  13      424.93      389.89      8.05 o 
   4   4  13       84.78       80.00      1.65 o 
   5   4  13       24.19       23.19      1.15 o 
   6   4  13       34.98       36.59      1.22 o 
   7   4  13       22.51       22.60      1.17 o 
   8   4  13       78.41       78.46      1.79 o 
   9   4  13       10.12       11.91      1.19 o 
  -8   5  13       31.36       34.09      1.19 o 
  -7   5  13      116.52      113.64      1.92 o 
  -6   5  13       39.99       41.29      1.28 o 
  -5   5  13      249.87      254.55      3.16 o 
  -4   5  13      613.42      562.75      5.41 o 
  -3   5  13      704.11      671.91      9.16 o 
  -2   5  13      179.99      169.46      6.22 o 
  -1   5  13      125.30      104.80      4.18 o 
   0   5  13      207.55      186.14      5.48 o 
   1   5  13      126.12      110.47      3.80 o 
   2   5  13      180.29      179.17      5.46 o 
   3   5  13      705.12      673.98      4.98 o 
   4   5  13      615.83      566.77      3.84 o 
   5   5  13      251.47      256.87      4.16 o 
   6   5  13       40.15       39.10      1.25 o 
   7   5  13      116.30      113.79      2.39 o 
   8   5  13       31.86       31.73      1.11 o 
  -8   6  13      126.51      132.54      2.31 o 
  -7   6  13       26.61       30.22      0.99 o 
  -6   6  13       58.32       61.85      1.68 o 
  -5   6  13      109.38       99.42      2.16 o 
  -4   6  13       69.00       65.10      1.33 o 
  -3   6  13       48.45       36.94      0.89 o 
  -2   6  13      154.12      149.24      2.04 o 
  -1   6  13       36.44       51.73      3.55 o 
   0   6  13      344.03      328.94      9.29 o 
   1   6  13       37.19       34.83      3.35 o 
   2   6  13      154.45      144.77      1.93 o 
   3   6  13       48.28       38.14      1.15 o 
   4   6  13       68.11       64.66      1.46 o 
   5   6  13      109.71      102.41      2.22 o 
   6   6  13       57.97       59.46      1.86 o 
   7   6  13       26.98       28.73      1.21 o 
   8   6  13      126.81      132.49      2.34 o 
  -8   7  13        1.29        1.52      0.51 o 
  -7   7  13        7.56        5.19      0.50 o 
  -6   7  13       75.18       75.45      1.74 o 
  -5   7  13       10.67       13.01      0.77 o 
  -4   7  13      127.76      123.61      2.39 o 
  -3   7  13      175.96      175.83      2.58 o 
  -2   7  13       28.35       32.39      1.54 o 
  -1   7  13      292.52      280.06      2.87 o 
   0   7  13     1023.00      881.64      5.45 o 
   1   7  13      291.22      281.42      3.10 o 
   2   7  13       29.18       33.10      1.07 o 
   3   7  13      174.34      173.49      2.25 o 
   4   7  13      128.56      120.16      2.00 o 
   5   7  13       10.67       11.46      0.88 o 
   6   7  13       76.04       73.01      1.85 o 
   7   7  13        7.56        6.43      0.62 o 
   8   7  13        1.35        0.70      0.40 o 
  -7   8  13       12.21       10.99      1.07 o 
  -6   8  13       58.91       61.49      1.44 o 
  -5   8  13       17.04       17.91      0.84 o 
  -4   8  13       81.17       78.10      1.68 o 
  -3   8  13       90.30       85.50      2.00 o 
  -2   8  13       48.21       47.03      1.38 o 
  -1   8  13        7.77        6.91      0.57 o 
   0   8  13      106.32       75.10      1.73 o 
   1   8  13        7.86        6.88      0.59 o 
   2   8  13       48.40       45.36      1.19 o 
   3   8  13       90.44       84.34      1.47 o 
   4   8  13       81.78       77.75      1.48 o 
   5   8  13       16.77       17.79      1.07 o 
   6   8  13       58.88       59.70      1.41 o 
   7   8  13       12.36       11.37      0.64 o 
  -6   9  13       19.90       22.84      0.94 o 
  -5   9  13       26.42       22.29      1.04 o 
  -4   9  13       38.58       44.38      1.22 o 
  -3   9  13       53.24       45.99      1.32 o 
  -2   9  13       85.22       80.76      1.91 o 
  -1   9  13       12.91       15.60      0.85 o 
   0   9  13        3.82        5.04      0.64 o 
   1   9  13       13.30       17.36      0.72 o 
   2   9  13       84.54       80.24      1.50 o 
   3   9  13       53.98       46.66      1.22 o 
   4   9  13       37.90       42.33      1.22 o 
   5   9  13       26.21       24.09      1.08 o 
   6   9  13       19.79       21.20      0.88 o 
  -6  10  13       11.50       12.54      0.83 o 
  -5  10  13       66.44       66.21      1.28 o 
  -4  10  13        1.45        1.61      0.49 o 
  -3  10  13       16.24       18.85      0.76 o 
  -2  10  13       45.46       49.97      1.30 o 
  -1  10  13        2.38        1.27      0.50 o 
   0  10  13       12.24        8.46      0.64 o 
   1  10  13        2.38        2.01      0.40 o 
   2  10  13       45.19       48.70      1.11 o 
   3  10  13       16.73       18.57      0.82 o 
   4  10  13        1.45        2.51      0.48 o 
   5  10  13       65.88       68.77      1.48 o 
   6  10  13       11.35       12.42      1.18 o 
  -4  11  13        7.71        8.28      0.64 o 
  -3  11  13       76.10       77.02      1.12 o 
  -2  11  13        5.02        6.35      0.51 o 
  -1  11  13       22.05       20.61      0.83 o 
   0  11  13       78.38       77.06      1.75 o 
   1  11  13       21.85       20.47      0.69 o 
   2  11  13        4.89        5.90      0.45 o 
   3  11  13       75.34       77.91      1.36 o 
   4  11  13        7.66        7.98      0.51 o 
  -3  12  13       11.70       11.61      0.67 o 
  -2  12  13       10.04       10.84      0.51 o 
  -1  12  13       28.21       27.60      0.72 o 
   0  12  13        8.13        7.99      0.70 o 
   1  12  13       27.94       28.91      0.88 o 
   2  12  13        9.88       11.39      0.50 o 
   3  12  13       11.48       13.09      1.56 o 
   0   0  14      324.01      360.22     10.13 o 
   1   0  14      660.68      627.35      8.28 o 
   2   0  14      102.48       77.99      3.39 o 
   3   0  14        4.78       10.54      2.20 o 
   4   0  14      329.79      319.99      7.16 o 
   5   0  14      487.20      427.00      4.10 o 
   6   0  14      167.50      148.30      2.64 o 
   7   0  14        0.02        0.31      0.53 o 
   8   0  14       27.17       29.48      1.20 o 
   9   0  14        5.62        6.46      0.59 o 
  -9   1  14        8.90        8.39      0.64 o 
  -8   1  14       10.95        6.90      0.89 o 
  -7   1  14       24.50       22.81      0.96 o 
  -6   1  14      292.93      253.87      3.45 o 
  -5   1  14        6.61        7.55      0.65 o 
  -4   1  14      227.89      219.49      6.00 o 
  -3   1  14       68.61       61.61      3.65 o 
  -2   1  14      214.86      205.20      6.32 o 
  -1   1  14      147.69      132.46      5.08 o 
   0   1  14      746.81      763.23      9.12 o 
   1   1  14      146.68      142.61      4.01 o 
   2   1  14      216.13      212.80      5.55 o 
   3   1  14       67.49       59.48      3.15 o 
   4   1  14      227.60      206.88      5.54 o 
   5   1  14        6.50        7.65      0.65 o 
   6   1  14      291.63      263.75      4.32 o 
   7   1  14       24.57       24.55      1.08 o 
   8   1  14       11.24        7.79      0.76 o 
   9   1  14        9.03        8.30      0.82 o 
  -9   2  14       10.53       12.43      0.92 o 
  -8   2  14        6.22        5.61      0.53 o 
  -7   2  14        6.94        4.97      0.58 o 
  -6   2  14       46.30       40.79      1.30 o 
  -5   2  14       18.71       19.44      0.83 o 
  -4   2  14       72.96       72.32      1.69 o 
  -3   2  14      187.55      183.92      7.56 o 
  -2   2  14      241.82      249.10      7.13 o 
  -1   2  14      317.20      309.59      7.84 o 
   0   2  14       84.23       77.18      3.04 o 
   1   2  14      317.02      307.91      5.95 o 
   2   2  14      242.95      251.49      5.42 o 
   3   2  14      188.07      183.11      5.43 o 
   4   2  14       75.30       74.64      1.80 o 
   5   2  14       19.32       17.61      1.00 o 
   6   2  14       46.68       41.48      1.64 o 
   7   2  14        6.72        5.09      0.60 o 
   8   2  14        6.42        5.38      0.52 o 
   9   2  14       10.41       10.96      1.28 o 
  -9   3  14       63.88       67.60      1.83 o 
  -8   3  14        8.46       10.36      0.77 o 
  -7   3  14       29.45       25.69      1.20 o 
  -6   3  14      148.01      143.40      2.15 o 
  -5   3  14      382.79      356.05      3.60 o 
  -4   3  14      141.16      144.86      2.22 o 
  -3   3  14      174.84      182.12      8.01 o 
  -2   3  14      256.61      235.70     10.86 o 
  -1   3  14      153.25      156.90      6.82 o 
   0   3  14       29.91       24.12      2.62 o 
   1   3  14      155.84      154.16      4.85 o 
   2   3  14      255.24      251.38      5.03 o 
   3   3  14      174.57      179.07      5.56 o 
   4   3  14      140.74      141.93      2.94 o 
   5   3  14      383.18      355.83      3.51 o 
   6   3  14      148.44      144.15      2.34 o 
   7   3  14       29.52       24.58      1.21 o 
   8   3  14        8.46        9.96      0.63 o 
   9   3  14       64.26       69.65      2.67 o 
  -8   4  14      146.29      162.78      2.48 o 
  -7   4  14       19.05       23.13      1.17 o 
  -6   4  14       25.28       18.81      0.98 o 
  -5   4  14      569.52      552.39      6.13 o 
  -4   4  14       38.93       37.01      1.28 o 
  -3   4  14      508.10      455.28      5.10 o 
  -2   4  14      220.27      235.81      6.19 o 
  -1   4  14      291.52      289.87      6.83 o 
   0   4  14      960.29      986.30     12.47 o 
   1   4  14      293.88      290.77      7.27 o 
   2   4  14      220.82      216.69      5.32 o 
   3   4  14      512.87      468.58      4.02 o 
   4   4  14       38.93       37.12      1.09 o 
   5   4  14      572.22      554.56      4.28 o 
   6   4  14       25.49       18.79      0.91 o 
   7   4  14       18.61       22.61      1.15 o 
   8   4  14      145.46      160.48      2.11 o 
  -8   5  14       77.30       91.24      1.75 o 
  -7   5  14        3.77        3.25      0.45 o 
  -6   5  14       61.92       66.30      1.56 o 
  -5   5  14       57.38       56.32      1.52 o 
  -4   5  14       56.36       49.70      1.51 o 
  -3   5  14      450.78      442.67      4.21 o 
  -2   5  14      406.34      359.42      3.11 o 
  -1   5  14      273.56      256.32      6.60 o 
   0   5  14     2098.09     1953.06     24.43 o 
   1   5  14      274.65      257.80      5.88 o 
   2   5  14      408.11      364.11      3.28 o 
   3   5  14      452.87      444.96      3.80 o 
   4   5  14       55.54       46.98      1.23 o 
   5   5  14       56.85       57.38      1.41 o 
   6   5  14       61.27       66.82      1.57 o 
   7   5  14        3.78        2.94      0.60 o 
   8   5  14       76.99       88.65      1.82 o 
  -8   6  14       29.10       36.55      1.88 o 
  -7   6  14        5.49        6.40      0.51 o 
  -6   6  14       33.33       37.37      1.29 o 
  -5   6  14        3.90        6.49      0.66 o 
  -4   6  14       54.53       54.12      1.37 o 
  -3   6  14      187.15      174.67      1.98 o 
  -2   6  14      178.40      160.14      2.14 o 
  -1   6  14      107.50      111.96      1.89 o 
   0   6  14       54.51       50.08      1.31 o 
   1   6  14      109.66      112.29      1.96 o 
   2   6  14      176.59      158.62      2.05 o 
   3   6  14      184.04      171.87      2.10 o 
   4   6  14       54.33       53.72      1.28 o 
   5   6  14        3.87        6.55      0.62 o 
   6   6  14       33.76       39.79      1.32 o 
   7   6  14        5.68        5.84      0.65 o 
   8   6  14       28.60       36.42      0.99 o 
  -7   7  14       38.66       38.82      1.03 o 
  -6   7  14       18.74       24.91      1.01 o 
  -5   7  14       20.96       24.39      0.98 o 
  -4   7  14       35.19       38.05      1.50 o 
  -3   7  14       70.01       67.89      1.49 o 
  -2   7  14        1.29        2.50      0.55 o 
  -1   7  14      396.21      394.82      3.66 o 
   0   7  14      267.53      269.12      3.05 o 
   1   7  14      395.03      388.13      3.68 o 
   2   7  14        1.16        0.93      0.42 o 
   3   7  14       69.60       65.23      1.31 o 
   4   7  14       35.44       34.17      1.03 o 
   5   7  14       20.79       25.04      1.26 o 
   6   7  14       18.53       24.52      1.00 o 
   7   7  14       38.79       38.77      1.16 o 
  -7   8  14        3.17        4.57      0.43 o 
  -6   8  14       60.18       62.15      1.35 o 
  -5   8  14       82.68       75.72      1.91 o 
  -4   8  14        3.11        3.24      0.58 o 
  -3   8  14       53.88       50.06      1.37 o 
  -2   8  14       47.74       45.01      1.48 o 
  -1   8  14      387.25      366.94      3.71 o 
   0   8  14        6.43        6.53      0.62 o 
   1   8  14      385.06      358.00      3.21 o 
   2   8  14       47.76       43.06      1.15 o 
   3   8  14       54.70       51.22      1.22 o 
   4   8  14        2.98        1.77      0.49 o 
   5   8  14       82.18       76.45      2.88 o 
   6   8  14       59.23       61.59      1.55 o 
   7   8  14        3.53        6.05      0.71 o 
  -6   9  14        3.90        6.54      0.66 o 
  -5   9  14        8.99       11.02      0.82 o 
  -4   9  14        9.40        9.00      0.76 o 
  -3   9  14       45.01       47.47      1.28 o 
  -2   9  14       47.69       48.85      1.90 o 
  -1   9  14        4.75        4.64      0.63 o 
   0   9  14       88.14       70.17      1.89 o 
   1   9  14        4.89        4.12      0.45 o 
   2   9  14       47.90       48.85      1.17 o 
   3   9  14       45.15       48.46      1.11 o 
   4   9  14        9.35        9.37      0.64 o 
   5   9  14        8.75       11.34      1.12 o 
   6   9  14        3.84        5.53      0.50 o 
  -5  10  14       38.15       44.07      1.09 o 
  -4  10  14        0.11       -0.07      0.40 o 
  -3  10  14       21.37       24.54      0.86 o 
  -2  10  14       11.40       13.02      0.66 o 
  -1  10  14       89.38       95.06      1.75 o 
   0  10  14        2.02        1.48      0.39 o 
   1  10  14       89.61       93.78      1.50 o 
   2  10  14       11.52       12.80      0.57 o 
   3  10  14       21.49       23.85      0.80 o 
   4  10  14        0.11        0.24      0.42 o 
   5  10  14       37.57       43.30      1.09 o 
  -4  11  14       23.12       26.92      2.23 o 
  -3  11  14       16.01       19.42      0.70 o 
  -2  11  14       46.49       45.07      1.07 o 
  -1  11  14        7.24        7.45      0.49 o 
   0  11  14       13.81       13.56      0.63 o 
   1  11  14        7.05        8.07      0.51 o 
   2  11  14       46.49       46.14      0.95 o 
   3  11  14       16.26       18.95      0.73 o 
   4  11  14       23.46       27.12      0.99 o 
  -2  12  14       30.77       33.30      1.06 o 
  -1  12  14       19.16       27.00      0.72 o 
   0  12  14        1.18        2.34      0.28 o 
   1  12  14       19.30       25.27      0.80 o 
   2  12  14       31.12       33.65      1.56 o 
   1   0  15        0.99        2.02      1.00 o 
   2   0  15      433.66      397.85      7.82 o 
   3   0  15       15.91       13.25      1.69 o 
   4   0  15        8.06        9.65      0.66 o 
   5   0  15       60.71       44.61      1.25 o 
   6   0  15      195.23      190.36      2.70 o 
   7   0  15       96.80       96.66      2.00 o 
   8   0  15       42.27       45.58      1.21 o 
  -9   1  15       12.64       12.09      1.18 o 
  -8   1  15       54.57       60.34      1.54 o 
  -7   1  15       10.98       11.97      0.73 o 
  -6   1  15       34.57       37.98      1.25 o 
  -5   1  15      173.22      156.93      2.41 o 
  -4   1  15      207.87      182.34      2.06 o 
  -3   1  15       57.92       54.56      3.65 o 
  -2   1  15       71.44       69.80      3.93 o 
  -1   1  15       64.72       57.37      3.58 o 
   0   1  15       29.19       37.31      2.53 o 
   1   1  15       64.95       53.16      3.44 o 
   2   1  15       71.22       71.16      3.38 o 
   3   1  15       57.75       52.09      3.04 o 
   4   1  15      207.13      186.64      2.62 o 
   5   1  15      173.77      156.34      2.47 o 
   6   1  15       34.99       38.85      1.25 o 
   7   1  15       11.15       10.55      0.76 o 
   8   1  15       54.99       61.04      1.54 o 
   9   1  15       12.73       12.48      1.24 o 
  -9   2  15        0.97        1.13      0.65 o 
  -8   2  15       26.36       32.74      1.38 o 
  -7   2  15       21.54       22.29      0.93 o 
  -6   2  15       52.47       49.81      1.55 o 
  -5   2  15      141.52      141.22      2.15 o 
  -4   2  15        4.70        4.83      0.46 o 
  -3   2  15       52.40       46.28      3.23 o 
  -2   2  15      484.56      463.67     10.03 o 
  -1   2  15      314.83      334.62      8.45 o 
   0   2  15        2.72        2.24      1.15 o 
   1   2  15      313.92      339.95      6.49 o 
   2   2  15      487.02      470.06      7.72 o 
   3   2  15       52.82       45.50      3.69 o 
   4   2  15        4.63        3.84      0.59 o 
   5   2  15      141.26      136.52      3.82 o 
   6   2  15       53.52       54.14      1.83 o 
   7   2  15       21.49       23.59      1.16 o 
   8   2  15       25.65       28.77      1.33 o 
   9   2  15        1.01        0.99      0.72 o 
  -8   3  15        2.70        3.10      0.52 o 
  -7   3  15       53.15       54.68      1.49 o 
  -6   3  15      179.88      178.36      2.55 o 
  -5   3  15       57.66       53.64      1.49 o 
  -4   3  15       69.83       76.13      1.85 o 
  -3   3  15      805.85      795.60     10.91 o 
  -2   3  15      893.12      836.58     19.57 o 
  -1   3  15       90.59       95.36      4.66 o 
   0   3  15      643.12      657.33     10.25 o 
   1   3  15       91.00       96.16      3.96 o 
   2   3  15      891.76      845.34     13.52 o 
   3   3  15      803.48      790.80      6.67 o 
   4   3  15       70.15       74.19      1.65 o 
   5   3  15       58.84       53.83      1.48 o 
   6   3  15      177.97      178.49      2.56 o 
   7   3  15       52.64       55.83      1.67 o 
   8   3  15        2.70        3.69      0.52 o 
  -8   4  15       28.91       37.73      1.03 o 
  -7   4  15        8.87        8.08      0.76 o 
  -6   4  15       68.48       69.97      1.76 o 
  -5   4  15       33.15       35.25      1.51 o 
  -4   4  15       14.46       10.77      0.77 o 
  -3   4  15      237.59      199.97      2.88 o 
  -2   4  15      198.92      183.64      2.26 o 
  -1   4  15      375.70      365.76      7.83 o 
   0   4  15       34.17       35.83      2.60 o 
   1   4  15      379.72      373.74     11.51 o 
   2   4  15      199.04      186.70      2.35 o 
   3   4  15      235.48      196.23      2.53 o 
   4   4  15       14.78       12.26      0.67 o 
   5   4  15       32.42       30.94      1.06 o 
   6   4  15       67.67       70.92      1.68 o 
   7   4  15        8.55        9.50      0.79 o 
   8   4  15       28.89       37.18      0.98 o 
  -8   5  15       65.07       73.32      1.44 o 
  -7   5  15        7.79        9.39      0.59 o 
  -6   5  15       10.50        8.68      0.65 o 
  -5   5  15      190.25      187.08      2.67 o 
  -4   5  15      236.62      211.87      3.17 o 
  -3   5  15       96.07      100.72      1.74 o 
  -2   5  15       34.34       30.56      0.87 o 
  -1   5  15      868.75      812.49      4.66 o 
   0   5  15      513.85      499.08      3.59 o 
   1   5  15      870.75      808.70      4.57 o 
   2   5  15       34.42       31.37      0.98 o 
   3   5  15       96.44      101.46      1.62 o 
   4   5  15      239.00      217.09      2.71 o 
   5   5  15      188.63      193.14      2.49 o 
   6   5  15       10.41        8.97      0.66 o 
   7   5  15        7.90        9.80      0.75 o 
   8   5  15       64.83       71.25      1.20 o 
  -7   6  15       16.45       17.49      0.68 o 
  -6   6  15       38.13       38.86      1.26 o 
  -5   6  15       13.80       16.17      1.04 o 
  -4   6  15       44.40       49.99      1.40 o 
  -3   6  15      116.32      116.46      1.82 o 
  -2   6  15      174.18      161.78      2.03 o 
  -1   6  15      679.73      637.85      4.79 o 
   0   6  15      796.74      768.62      5.08 o 
   1   6  15      676.32      626.55      4.32 o 
   2   6  15      173.73      157.63      1.95 o 
   3   6  15      119.31      121.03      1.76 o 
   4   6  15       43.52       47.67      1.30 o 
   5   6  15       13.62       14.81      0.80 o 
   6   6  15       38.11       38.82      1.13 o 
   7   6  15       16.16       15.92      0.83 o 
  -7   7  15        0.27        0.47      0.31 o 
  -6   7  15        4.57        7.39      0.71 o 
  -5   7  15       51.40       51.24      1.44 o 
  -4   7  15       64.25       61.28      1.84 o 
  -3   7  15       53.15       49.14      1.36 o 
  -2   7  15       89.05       76.86      2.10 o 
  -1   7  15       81.60       70.62      1.68 o 
   0   7  15       17.64       15.95      0.85 o 
   1   7  15       80.91       70.29      1.45 o 
   2   7  15       89.74       78.28      1.54 o 
   3   7  15       52.42       46.69      1.11 o 
   4   7  15       64.34       60.17      1.30 o 
   5   7  15       51.38       49.69      1.64 o 
   6   7  15        4.65        5.93      0.57 o 
   7   7  15        0.30        0.14      0.37 o 
  -6   8  15       20.90       19.90      0.75 o 
  -5   8  15       74.12       83.48      1.88 o 
  -4   8  15        6.80        7.61      0.71 o 
  -3   8  15        1.36        1.30      0.44 o 
  -2   8  15      151.65      133.72      2.44 o 
  -1   8  15       60.36       68.21      1.60 o 
   0   8  15       66.40       56.91      1.50 o 
   1   8  15       60.02       65.85      1.32 o 
   2   8  15      150.91      133.65      1.83 o 
   3   8  15        1.40        1.11      0.32 o 
   4   8  15        6.55        7.55      0.57 o 
   5   8  15       73.99       82.13      2.19 o 
   6   8  15       21.10       19.98      0.88 o 
  -6   9  15       16.81       21.70      1.08 o 
  -5   9  15       17.97       19.77      0.85 o 
  -4   9  15       30.86       40.88      1.32 o 
  -3   9  15      125.85      131.27      2.00 o 
  -2   9  15       41.35       43.23      1.36 o 
  -1   9  15        0.76       -0.51      0.51 o 
   0   9  15       36.24       32.57      1.14 o 
   1   9  15        0.68       -0.10      0.34 o 
   2   9  15       41.38       43.96      1.02 o 
   3   9  15      125.43      131.46      1.85 o 
   4   9  15       30.47       35.00      1.26 o 
   5   9  15       17.98       17.49      0.84 o 
   6   9  15       16.52       20.65      1.46 o 
  -5  10  15        0.52        0.88      0.46 o 
  -4  10  15       69.68       76.72      1.35 o 
  -3  10  15        9.23       12.97      0.62 o 
  -2  10  15       13.09       13.36      0.74 o 
  -1  10  15       41.15       41.99      1.06 o 
   0  10  15        0.08        0.19      0.37 o 
   1  10  15       41.28       42.88      0.94 o 
   2  10  15       13.11       13.32      0.58 o 
   3  10  15        9.09       12.18      0.61 o 
   4  10  15       69.55       77.56      1.86 o 
   5  10  15        0.47        1.26      0.52 o 
  -3  11  15        4.74        3.28      0.49 o 
  -2  11  15       27.62       28.34      0.98 o 
  -1  11  15       33.60       41.14      0.90 o 
   0  11  15        1.36        1.21      0.33 o 
   1  11  15       33.79       39.42      0.97 o 
   2  11  15       27.73       27.97      0.66 o 
   3  11  15        4.86        3.51      0.49 o 
   0  12  15        0.52       -0.45      0.45 o 
   0   0  16      180.19      182.43      7.82 o 
   1   0  16      188.34      186.84      6.48 o 
   2   0  16       18.74       21.29      1.98 o 
   3   0  16      106.86      104.92      1.56 o 
   4   0  16      645.48      567.68      3.90 o 
   5   0  16        2.99        0.42      0.46 o 
   6   0  16       36.75       27.01      0.96 o 
   7   0  16       13.99       12.32      0.80 o 
   8   0  16       15.01       21.14      0.91 o 
  -8   1  16       16.46       14.25      0.90 o 
  -7   1  16       48.05       53.59      1.41 o 
  -6   1  16       72.25       64.75      1.57 o 
  -5   1  16      108.07      112.66      2.20 o 
  -4   1  16        2.49        1.89      0.37 o 
  -3   1  16      256.10      236.51      2.34 o 
  -2   1  16       49.20       44.43      3.30 o 
  -1   1  16        0.22        0.06      1.35 o 
   0   1  16      181.17      195.24      5.73 o 
   1   1  16        0.16        0.50      1.14 o 
   2   1  16       49.90       51.32      2.70 o 
   3   1  16      252.92      235.05      2.69 o 
   4   1  16        2.44        2.42      0.48 o 
   5   1  16      109.45      113.47      2.30 o 
   6   1  16       71.82       63.52      1.42 o 
   7   1  16       47.66       56.65      1.47 o 
   8   1  16       16.61       14.92      0.77 o 
  -8   2  16        4.27        3.92      0.49 o 
  -7   2  16       22.90       23.59      1.01 o 
  -6   2  16        3.39        2.98      0.58 o 
  -5   2  16       44.63       54.31      1.36 o 
  -4   2  16       38.43       33.33      1.04 o 
  -3   2  16        6.27        6.43      0.85 o 
  -2   2  16      260.67      230.31      3.42 o 
  -1   2  16      771.19      761.87     13.18 o 
   0   2  16       30.29       37.11      3.46 o 
   1   2  16      779.29      812.64     10.38 o 
   2   2  16      259.27      223.69      3.98 o 
   3   2  16        6.49        5.95      0.57 o 
   4   2  16       37.62       30.97      1.14 o 
   5   2  16       43.20       46.88      1.72 o 
   6   2  16        3.37        1.83      0.53 o 
   7   2  16       22.68       24.08      1.14 o 
   8   2  16        4.38        4.44      0.62 o 
  -8   3  16       45.24       43.77      1.18 o 
  -7   3  16        0.08        1.45      0.53 o 
  -6   3  16      180.55      179.54      2.50 o 
  -5   3  16        5.16        6.41      0.70 o 
  -4   3  16      640.82      581.00      5.21 o 
  -3   3  16        3.98        3.46      0.64 o 
  -2   3  16       52.24       49.17      1.28 o 
  -1   3  16       67.99       71.99      2.33 o 
   0   3  16       26.86       13.96      1.73 o 
   1   3  16       67.99       71.08      2.62 o 
   2   3  16       53.89       51.13      1.14 o 
   3   3  16        3.67        2.74      0.62 o 
   4   3  16      641.90      583.94      5.16 o 
   5   3  16        5.15        5.63      0.76 o 
   6   3  16      180.88      180.98      2.90 o 
   7   3  16        0.09        0.17      0.41 o 
   8   3  16       45.02       43.63      1.14 o 
  -8   4  16       61.40       65.50      1.33 o 
  -7   4  16        7.42        8.33      0.63 o 
  -6   4  16        3.86        2.67      0.48 o 
  -5   4  16       37.47       35.30      1.49 o 
  -4   4  16      270.88      249.46      3.86 o 
  -3   4  16        0.82        0.81      0.39 o 
  -2   4  16     1055.88      948.12      5.18 o 
  -1   4  16      270.16      246.63      2.41 o 
   0   4  16      154.62      135.69      1.92 o 
   1   4  16      270.07      242.47      2.21 o 
   2   4  16     1056.20      941.38      6.20 o 
   3   4  16        0.73        1.75      0.41 o 
   4   4  16      269.55      251.10      2.85 o 
   5   4  16       36.97       34.66      1.10 o 
   6   4  16        4.01        2.54      0.50 o 
   7   4  16        7.41        8.74      0.72 o 
   8   4  16       61.10       68.08      1.53 o 
  -7   5  16       17.39       17.58      0.78 o 
  -6   5  16       87.39       86.74      1.65 o 
  -5   5  16       49.24       48.84      1.38 o 
  -4   5  16       46.23       40.11      1.41 o 
  -3   5  16       70.30       75.61      1.72 o 
  -2   5  16      130.39      132.25      1.78 o 
  -1   5  16       94.54       94.66      1.47 o 
   0   5  16       62.17       63.08      1.33 o 
   1   5  16       94.30       94.77      1.62 o 
   2   5  16      128.52      128.88      1.82 o 
   3   5  16       70.72       75.31      1.48 o 
   4   5  16       46.00       41.11      1.31 o 
   5   5  16       49.96       48.01      1.34 o 
   6   5  16       88.05       88.30      1.66 o 
   7   5  16       17.63       15.99      0.84 o 
  -7   6  16       36.55       41.61      0.91 o 
  -6   6  16        6.41        9.90      0.68 o 
  -5   6  16       57.26       57.38      1.73 o 
  -4   6  16        7.85        7.38      0.68 o 
  -3   6  16        0.70        0.45      0.36 o 
  -2   6  16      156.45      155.04      2.24 o 
  -1   6  16      124.18      119.70      1.85 o 
   0   6  16       17.17       11.84      0.71 o 
   1   6  16      123.91      118.24      2.16 o 
   2   6  16      156.59      153.76      2.12 o 
   3   6  16        0.64        0.42      0.38 o 
   4   6  16        8.19        6.45      0.57 o 
   5   6  16       57.53       57.47      1.56 o 
   6   6  16        6.26        9.37      0.68 o 
   7   6  16       36.89       40.86      1.13 o 
  -7   7  16       20.67       22.43      1.53 o 
  -6   7  16       39.60       39.98      0.98 o 
  -5   7  16       27.30       33.55      1.15 o 
  -4   7  16       15.19       15.18      0.95 o 
  -3   7  16      101.47       96.94      1.82 o 
  -2   7  16       51.44       46.34      1.49 o 
  -1   7  16      285.88      273.99      3.22 o 
   0   7  16       78.36       86.08      1.85 o 
   1   7  16      284.38      271.28      2.99 o 
   2   7  16       51.05       45.94      1.26 o 
   3   7  16      100.76       98.18      1.54 o 
   4   7  16       14.90       15.34      0.89 o 
   5   7  16       26.69       30.19      1.25 o 
   6   7  16       39.27       40.95      1.26 o 
   7   7  16       20.64       19.90      1.48 o 
  -6   8  16        5.09        4.73      0.51 o 
  -5   8  16       10.86        9.99      0.96 o 
  -4   8  16        9.35       12.32      0.74 o 
  -3   8  16        3.64        5.16      0.62 o 
  -2   8  16        9.45       11.18      0.82 o 
  -1   8  16       41.11       41.34      1.26 o 
   0   8  16       43.58       48.90      1.39 o 
   1   8  16       40.40       39.10      1.08 o 
   2   8  16        9.51        9.79      0.57 o 
   3   8  16        3.76        4.17      0.40 o 
   4   8  16        9.43       11.97      0.77 o 
   5   8  16       10.79       12.67      0.79 o 
   6   8  16        5.20        4.74      0.51 o 
  -5   9  16       20.23       22.67      1.23 o 
  -4   9  16       10.32       11.44      1.17 o 
  -3   9  16       40.57       44.64      1.13 o 
  -2   9  16       15.74       15.75      0.84 o 
  -1   9  16       50.67       64.60      1.46 o 
   0   9  16       87.79       83.43      1.58 o 
   1   9  16       50.01       61.29      1.18 o 
   2   9  16       15.70       17.24      0.69 o 
   3   9  16       40.73       44.48      0.99 o 
   4   9  16       10.05       10.71      0.72 o 
   5   9  16       19.99       23.98      0.86 o 
  -4  10  16       85.27      100.25      1.58 o 
  -3  10  16        2.79        3.21      0.36 o 
  -2  10  16        4.27        5.10      0.45 o 
  -1  10  16       86.92       88.44      1.40 o 
   0  10  16        0.23        0.14      0.36 o 
   1  10  16       86.50       86.09      1.41 o 
   2  10  16        4.22        5.72      0.40 o 
   3  10  16        2.92        3.73      0.58 o 
   4  10  16       84.84       99.83      1.91 o 
  -2  11  16       18.62       22.02      0.79 o 
  -1  11  16       12.77       15.05      0.58 o 
   0  11  16        3.94        5.04      0.40 o 
   1  11  16       12.52       13.73      0.61 o 
   2  11  16       18.12       22.08      0.98 o 
   1   0  17       14.19        7.77      0.56 o 
   2   0  17      102.07       81.21      1.34 o 
   3   0  17       31.94       30.50      0.80 o 
   4   0  17       15.89       16.35      0.81 o 
   5   0  17      178.63      190.88      2.69 o 
   6   0  17       43.31       38.59      1.03 o 
   7   0  17       17.43       13.84      0.77 o 
   8   0  17       28.36       26.61      1.17 o 
  -8   1  17       14.92       16.17      2.57 o 
  -7   1  17       22.53       26.06      0.98 o 
  -6   1  17       25.50       26.60      1.03 o 
  -5   1  17       17.68       20.35      0.95 o 
  -4   1  17       97.52       88.16      1.60 o 
  -3   1  17      181.31      172.49      1.96 o 
  -2   1  17      125.29      133.97      1.89 o 
  -1   1  17        0.82        0.73      0.56 o 
   0   1  17      148.70      145.94      2.14 o 
   1   1  17        0.94        1.55      0.40 o 
   2   1  17      125.62      134.50      1.69 o 
   3   1  17      183.31      177.27      1.95 o 
   4   1  17       98.36       84.80      2.00 o 
   5   1  17       17.85       21.42      1.05 o 
   6   1  17       25.60       26.10      1.01 o 
   7   1  17       22.23       25.56      1.36 o 
   8   1  17       14.70       16.56      0.86 o 
  -8   2  17       14.22       15.85      1.05 o 
  -7   2  17        0.94        0.83      0.46 o 
  -6   2  17       68.11       71.23      1.95 o 
  -5   2  17      247.93      233.70      2.93 o 
  -4   2  17       91.86       86.77      1.70 o 
  -3   2  17      114.26      106.60      1.91 o 
  -2   2  17      139.15      131.26      1.89 o 
  -1   2  17      449.28      421.67      3.39 o 
   0   2  17        0.23        0.16      0.42 o 
   1   2  17      448.30      421.75      3.23 o 
   2   2  17      138.25      123.80      1.71 o 
   3   2  17      116.23      105.66      1.84 o 
   4   2  17       90.27       85.86      1.99 o 
   5   2  17      248.36      240.61      3.69 o 
   6   2  17       68.41       71.35      1.59 o 
   7   2  17        1.02        0.98      0.50 o 
   8   2  17       14.22       16.00      1.07 o 
  -8   3  17        1.76        1.12      0.48 o 
  -7   3  17        8.89       10.18      0.66 o 
  -6   3  17        1.92        1.76      0.64 o 
  -5   3  17      174.90      175.90      2.80 o 
  -4   3  17       78.15       70.88      1.86 o 
  -3   3  17      136.74      127.55      1.97 o 
  -2   3  17      115.64      115.77      1.89 o 
  -1   3  17      171.11      165.97      2.33 o 
   0   3  17      157.41      142.10      2.00 o 
   1   3  17      169.82      163.80      2.09 o 
   2   3  17      113.96      111.12      1.88 o 
   3   3  17      137.63      129.54      1.92 o 
   4   3  17       79.39       74.27      1.72 o 
   5   3  17      175.89      179.45      3.16 o 
   6   3  17        1.89        1.46      0.50 o 
   7   3  17        9.15       11.43      0.70 o 
   8   3  17        1.76        0.10      0.57 o 
  -7   4  17        9.96       11.06      0.74 o 
  -6   4  17       40.73       41.51      1.15 o 
  -5   4  17        6.26        5.69      0.75 o 
  -4   4  17       46.71       41.55      1.62 o 
  -3   4  17       38.34       32.47      1.08 o 
  -2   4  17       16.47       13.34      0.72 o 
  -1   4  17      507.00      484.84      3.51 o 
   0   4  17       19.41       11.68      0.63 o 
   1   4  17      507.64      486.03      3.54 o 
   2   4  17       15.47       12.80      0.68 o 
   3   4  17       38.16       30.90      0.98 o 
   4   4  17       45.82       40.05      1.28 o 
   5   4  17        6.34        6.37      0.58 o 
   6   4  17       41.00       40.54      1.05 o 
   7   4  17       10.15       13.01      0.67 o 
  -7   5  17        6.63        8.18      0.61 o 
  -6   5  17       54.71       59.88      1.44 o 
  -5   5  17       58.87       55.73      1.54 o 
  -4   5  17       19.56       19.55      1.01 o 
  -3   5  17       33.66       32.61      1.17 o 
  -2   5  17      199.80      177.01      2.25 o 
  -1   5  17      260.21      257.34      2.88 o 
   0   5  17       64.14       50.88      1.26 o 
   1   5  17      258.51      252.89      2.76 o 
   2   5  17      199.45      179.40      2.26 o 
   3   5  17       33.88       33.42      0.96 o 
   4   5  17       19.67       18.89      0.91 o 
   5   5  17       59.42       61.24      1.45 o 
   6   5  17       54.93       57.92      1.29 o 
   7   5  17        6.58        8.33      0.53 o 
  -7   6  17       75.24       86.88      1.76 o 
  -6   6  17       10.38       10.98      0.65 o 
  -5   6  17        9.73        7.62      0.71 o 
  -4   6  17        6.30        4.11      0.64 o 
  -3   6  17       38.35       38.63      1.42 o 
  -2   6  17       58.47       52.91      1.32 o 
  -1   6  17       21.08       16.31      0.80 o 
   0   6  17        3.46        4.79      0.63 o 
   1   6  17       20.56       15.74      0.85 o 
   2   6  17       58.22       53.56      1.26 o 
   3   6  17       38.64       38.62      1.06 o 
   4   6  17        6.36        3.96      0.52 o 
   5   6  17        9.63        7.34      0.63 o 
   6   6  17       10.42        8.96      0.59 o 
   7   6  17       75.79       88.07      1.70 o 
  -6   7  17        2.94        3.79      0.41 o 
  -5   7  17       26.11       31.01      1.01 o 
  -4   7  17        1.52        2.30      0.49 o 
  -3   7  17        6.96        8.10      0.60 o 
  -2   7  17       38.22       44.95      1.43 o 
  -1   7  17       96.19       86.98      1.80 o 
   0   7  17      161.15      153.04      2.39 o 
   1   7  17       95.90       85.99      1.58 o 
   2   7  17       38.30       44.92      1.07 o 
   3   7  17        6.92        7.40      0.49 o 
   4   7  17        1.62        1.55      0.42 o 
   5   7  17       25.94       30.90      1.18 o 
   6   7  17        2.95        3.39      0.45 o 
  -5   8  17        3.41        3.16      0.53 o 
  -4   8  17       22.16       24.99      0.89 o 
  -3   8  17       17.54       16.94      0.92 o 
  -2   8  17       43.07       41.24      1.31 o 
  -1   8  17       65.17       60.88      1.60 o 
   0   8  17       10.41       10.45      0.72 o 
   1   8  17       65.53       59.88      1.26 o 
   2   8  17       42.66       39.43      0.96 o 
   3   8  17       17.73       18.64      0.69 o 
   4   8  17       22.06       23.62      0.90 o 
   5   8  17        3.39        3.51      0.49 o 
  -5   9  17        6.18        7.19      0.70 o 
  -4   9  17       40.03       50.43      1.45 o 
  -3   9  17       27.70       29.18      0.88 o 
  -2   9  17       19.83       21.30      1.05 o 
  -1   9  17       33.06       32.12      1.06 o 
   0   9  17        0.43        0.13      0.34 o 
   1   9  17       32.71       29.55      0.79 o 
   2   9  17       19.50       20.96      0.74 o 
   3   9  17       26.83       28.60      0.80 o 
   4   9  17       40.13       50.51      1.51 o 
   5   9  17        6.34        7.67      0.71 o 
  -3  10  17       19.95       19.74      0.83 o 
  -2  10  17       22.72       26.06      0.90 o 
  -1  10  17        2.13        2.67      0.49 o 
   0  10  17        0.94        3.15      0.41 o 
   1  10  17        2.01        1.47      0.41 o 
   2  10  17       22.86       25.08      0.64 o 
   3  10  17       20.00       19.08      0.90 o 
  -1  11  17        5.59        3.89      0.47 o 
   0  11  17       58.79       63.73      1.24 o 
   1  11  17        5.79        4.98      0.63 o 
   0   0  18      823.82      729.94      6.74 o 
   1   0  18       37.42       39.53      1.18 o 
   2   0  18      108.56      110.86      1.79 o 
   3   0  18       32.35       34.76      0.87 o 
   4   0  18        0.10        0.18      0.43 o 
   5   0  18       45.97       47.14      1.25 o 
   6   0  18       21.60       26.11      0.89 o 
   7   0  18        3.37        3.70      0.50 o 
   8   0  18        1.11        1.55      0.50 o 
  -8   1  18       32.13       35.96      1.36 o 
  -7   1  18       58.11       65.83      1.39 o 
  -6   1  18       13.13       14.01      0.98 o 
  -5   1  18       42.88       51.45      1.40 o 
  -4   1  18       45.02       47.40      1.26 o 
  -3   1  18       10.29       12.27      0.65 o 
  -2   1  18       17.29       16.74      0.75 o 
  -1   1  18      435.71      389.77      3.31 o 
   0   1  18      697.58      657.64      4.62 o 
   1   1  18      432.51      395.83      3.33 o 
   2   1  18       17.73       15.29      0.69 o 
   3   1  18       10.16       12.86      0.56 o 
   4   1  18       45.51       49.36      1.40 o 
   5   1  18       42.94       51.11      1.38 o 
   6   1  18       13.15       12.94      0.66 o 
   7   1  18       58.48       61.82      1.82 o 
   8   1  18       31.96       36.07      1.91 o 
  -7   2  18       27.09       30.75      0.97 o 
  -6   2  18       71.24       71.54      1.83 o 
  -5   2  18       10.24       12.03      0.76 o 
  -4   2  18      102.70       91.85      1.73 o 
  -3   2  18        5.96        4.57      0.52 o 
  -2   2  18       84.84       80.06      1.58 o 
  -1   2  18       33.64       33.87      1.57 o 
   0   2  18       70.25       54.98      1.38 o 
   1   2  18       33.59       32.40      0.94 o 
   2   2  18       85.52       80.71      1.44 o 
   3   2  18        5.72        5.17      0.51 o 
   4   2  18      102.70       94.66      2.11 o 
   5   2  18       10.43       10.50      0.83 o 
   6   2  18       72.64       73.26      1.43 o 
   7   2  18       27.25       30.40      1.12 o 
  -7   3  18        5.06        4.37      0.44 o 
  -6   3  18        0.32        0.14      0.39 o 
  -5   3  18        4.37        8.03      1.17 o 
  -4   3  18       30.03       29.26      1.20 o 
  -3   3  18       63.53       67.23      1.41 o 
  -2   3  18       14.19       14.81      0.71 o 
  -1   3  18      155.83      145.80      2.22 o 
   0   3  18        6.83        8.38      0.62 o 
   1   3  18      155.55      149.58      2.04 o 
   2   3  18       14.06       16.82      0.74 o 
   3   3  18       64.32       67.44      1.50 o 
   4   3  18       29.95       31.63      1.13 o 
   5   3  18        4.22        7.98      0.79 o 
   6   3  18        0.29        0.01      0.38 o 
   7   3  18        5.12        4.76      0.46 o 
  -7   4  18       30.82       34.04      0.91 o 
  -6   4  18       12.43       12.51      0.60 o 
  -5   4  18      235.54      233.19      2.55 o 
  -4   4  18        3.08        1.67      0.59 o 
  -3   4  18      101.55      100.35      1.96 o 
  -2   4  18       95.38       99.72      1.84 o 
  -1   4  18      156.64      165.36      2.18 o 
   0   4  18       80.47       95.18      1.98 o 
   1   4  18      157.38      170.97      2.36 o 
   2   4  18       93.61       97.55      1.80 o 
   3   4  18      102.65      101.39      1.70 o 
   4   4  18        3.15        2.34      0.50 o 
   5   4  18      237.25      233.92      2.75 o 
   6   4  18       12.13       12.18      0.62 o 
   7   4  18       30.34       33.98      1.03 o 
  -7   5  18        5.22        6.13      0.65 o 
  -6   5  18        6.76        5.39      0.51 o 
  -5   5  18       17.66       15.83      0.83 o 
  -4   5  18      134.56      124.32      2.61 o 
  -3   5  18      292.85      283.02      3.99 o 
  -2   5  18       52.48       54.30      1.45 o 
  -1   5  18        3.76        2.88      0.44 o 
   0   5  18       89.43       86.92      1.85 o 
   1   5  18        3.57        2.41      0.44 o 
   2   5  18       52.72       52.16      1.24 o 
   3   5  18      290.37      285.82      2.61 o 
   4   5  18      135.16      125.94      1.92 o 
   5   5  18       17.81       16.04      0.87 o 
   6   5  18        6.68        5.64      0.47 o 
   7   5  18        5.31        5.74      0.55 o 
  -6   6  18       51.98       55.51      1.06 o 
  -5   6  18        6.12        7.76      0.60 o 
  -4   6  18        5.23        5.05      0.73 o 
  -3   6  18       21.55       24.07      0.93 o 
  -2   6  18       27.18       23.02      0.89 o 
  -1   6  18       25.20       24.05      0.92 o 
   0   6  18       29.53       26.47      1.04 o 
   1   6  18       24.74       23.46      1.00 o 
   2   6  18       28.36       23.69      0.92 o 
   3   6  18       21.57       22.27      0.81 o 
   4   6  18        5.37        5.55      0.61 o 
   5   6  18        5.95        7.02      0.59 o 
   6   6  18       52.83       56.73      1.33 o 
  -6   7  18        3.90        6.12      0.66 o 
  -5   7  18       61.13       71.85      1.54 o 
  -4   7  18       38.16       45.14      1.57 o 
  -3   7  18        5.65        7.10      0.54 o 
  -2   7  18       34.51       34.31      1.22 o 
  -1   7  18       25.89       25.18      1.09 o 
   0   7  18       46.13       45.69      1.73 o 
   1   7  18       26.56       27.44      0.96 o 
   2   7  18       34.97       34.58      1.00 o 
   3   7  18        5.64        8.16      0.47 o 
   4   7  18       38.38       41.94      1.12 o 
   5   7  18       61.73       73.65      1.62 o 
   6   7  18        3.82        5.80      0.54 o 
  -5   8  18       10.75       11.27      0.88 o 
  -4   8  18       27.41       29.12      0.99 o 
  -3   8  18       20.03       23.07      0.97 o 
  -2   8  18       37.56       41.38      1.24 o 
  -1   8  18        5.58        6.24      0.64 o 
   0   8  18        0.26        2.23      0.45 o 
   1   8  18        5.65        5.84      0.51 o 
   2   8  18       37.37       40.08      0.97 o 
   3   8  18       20.00       21.15      0.84 o 
   4   8  18       27.72       26.77      1.02 o 
   5   8  18       10.71       11.64      0.61 o 
  -4   9  18        6.85        6.48      0.82 o 
  -3   9  18        8.47        8.83      0.48 o 
  -2   9  18       19.56       19.13      0.71 o 
  -1   9  18       47.01       45.53      1.24 o 
   0   9  18        3.87        2.00      0.40 o 
   1   9  18       47.59       47.61      1.13 o 
   2   9  18       20.09       20.10      0.67 o 
   3   9  18        8.73        9.64      0.64 o 
   4   9  18        6.79        6.70      0.74 o 
  -2  10  18       22.36       24.26      0.81 o 
  -1  10  18       14.49       15.25      0.86 o 
   0  10  18        0.43        0.02      0.33 o 
   1  10  18       14.49       15.39      0.57 o 
   2  10  18       22.28       23.32      0.70 o 
   1   0  19        0.05       -0.46      0.46 o 
   2   0  19      121.50      121.14      2.28 o 
   3   0  19       13.94       14.11      0.69 o 
   4   0  19       19.42       20.89      0.86 o 
   5   0  19       38.72       36.34      1.08 o 
   6   0  19       14.29       14.00      0.65 o 
   7   0  19        0.84        5.72      0.56 o 
  -7   1  19       16.91       13.23      0.76 o 
  -6   1  19       18.77       19.53      0.88 o 
  -5   1  19       46.37       39.15      1.30 o 
  -4   1  19        7.56        8.26      0.59 o 
  -3   1  19      114.89       99.09      1.67 o 
  -2   1  19       45.81       45.38      1.17 o 
  -1   1  19       13.62       11.37      0.74 o 
   0   1  19      103.80       92.23      1.79 o 
   1   1  19       13.33        9.91      0.68 o 
   2   1  19       45.01       43.61      1.22 o 
   3   1  19      115.36      101.87      1.43 o 
   4   1  19        7.62        9.12      0.64 o 
   5   1  19       45.65       42.40      1.15 o 
   6   1  19       18.60       19.33      0.74 o 
   7   1  19       16.98       14.24      1.16 o 
  -7   2  19       10.69       10.30      0.55 o 
  -6   2  19        5.15        4.93      0.49 o 
  -5   2  19       15.10       14.28      0.80 o 
  -4   2  19       83.46       74.79      1.68 o 
  -3   2  19       73.68       66.04      1.48 o 
  -2   2  19       58.60       52.53      1.35 o 
  -1   2  19      157.40      156.78      2.28 o 
   0   2  19      365.54      334.85      3.60 o 
   1   2  19      158.04      155.06      2.25 o 
   2   2  19       59.08       53.73      1.25 o 
   3   2  19       73.43       68.44      1.39 o 
   4   2  19       83.19       76.71      1.69 o 
   5   2  19       15.19       12.84      0.78 o 
   6   2  19        4.97        4.18      0.73 o 
   7   2  19       10.68        9.95      0.74 o 
  -7   3  19        1.36        2.87      0.37 o 
  -6   3  19       14.34       13.40      0.70 o 
  -5   3  19       60.31       68.01      1.64 o 
  -4   3  19       52.51       46.09      1.45 o 
  -3   3  19      269.42      259.04      2.66 o 
  -2   3  19       69.70       64.91      1.39 o 
  -1   3  19      110.21      103.15      1.87 o 
   0   3  19      206.14      186.45      2.76 o 
   1   3  19      110.42      101.44      1.84 o 
   2   3  19       69.88       65.50      1.29 o 
   3   3  19      268.63      258.79      2.83 o 
   4   3  19       52.89       45.03      1.30 o 
   5   3  19       61.64       66.53      1.38 o 
   6   3  19       14.28       12.73      0.60 o 
   7   3  19        1.36        2.12      0.72 o 
  -7   4  19        4.30        3.96      0.47 o 
  -6   4  19        1.80        3.99      0.39 o 
  -5   4  19       27.12       25.64      0.85 o 
  -4   4  19       60.45       72.74      1.75 o 
  -3   4  19       54.52       52.36      1.41 o 
  -2   4  19       99.69       95.07      1.78 o 
  -1   4  19       91.83       87.46      1.59 o 
   0   4  19        0.11        0.66      0.43 o 
   1   4  19       92.60       90.60      1.72 o 
   2   4  19       99.65       92.36      1.72 o 
   3   4  19       56.00       54.62      1.32 o 
   4   4  19       59.86       69.94      1.58 o 
   5   4  19       26.87       25.55      0.94 o 
   6   4  19        1.85        3.42      0.37 o 
   7   4  19        4.27        3.67      0.57 o 
  -6   5  19       49.53       52.90      1.02 o 
  -5   5  19       31.38       29.61      1.14 o 
  -4   5  19       11.13       11.14      0.89 o 
  -3   5  19       30.67       31.61      1.09 o 
  -2   5  19       39.13       43.51      1.18 o 
  -1   5  19       20.21       21.81      0.82 o 
   0   5  19       60.87       72.28      1.66 o 
   1   5  19       19.90       22.28      0.83 o 
   2   5  19       39.36       46.03      1.14 o 
   3   5  19       31.14       31.18      0.82 o 
   4   5  19       11.17        9.45      0.58 o 
   5   5  19       31.34       28.86      1.01 o 
   6   5  19       49.33       55.20      1.32 o 
  -6   6  19       34.80       34.89      1.34 o 
  -5   6  19        3.41        3.66      0.56 o 
  -4   6  19       21.33       24.51      1.83 o 
  -3   6  19        6.10        7.26      0.64 o 
  -2   6  19       83.23       82.68      1.66 o 
  -1   6  19       81.79       84.42      1.73 o 
   0   6  19       48.54       46.30      1.31 o 
   1   6  19       81.28       85.72      1.74 o 
   2   6  19       82.27       81.01      1.44 o 
   3   6  19        6.05        6.40      0.52 o 
   4   6  19       21.18       23.69      0.88 o 
   5   6  19        3.41        4.23      0.45 o 
   6   6  19       34.42       36.65      1.14 o 
  -5   7  19        1.25        1.70      0.44 o 
  -4   7  19        5.01        3.01      0.55 o 
  -3   7  19       56.50       55.97      1.48 o 
  -2   7  19       14.80       11.86      0.73 o 
  -1   7  19       71.95       73.25      1.70 o 
   0   7  19       11.71       12.79      0.73 o 
   1   7  19       72.67       72.56      1.43 o 
   2   7  19       14.24       12.59      0.61 o 
   3   7  19       57.10       55.80      1.00 o 
   4   7  19        4.96        3.68      0.44 o 
   5   7  19        1.23        0.78      0.31 o 
  -4   8  19        1.97        1.11      0.53 o 
  -3   8  19       39.08       41.56      1.16 o 
  -2   8  19       30.00       34.16      1.04 o 
  -1   8  19        3.47        5.10      0.50 o 
   0   8  19       46.34       40.17      1.24 o 
   1   8  19        3.17        3.96      0.47 o 
   2   8  19       30.37       35.10      0.84 o 
   3   8  19       39.11       40.59      0.97 o 
   4   8  19        2.00        1.36      0.42 o 
  -3   9  19       32.84       43.03      1.46 o 
  -2   9  19       18.19       15.88      0.54 o 
  -1   9  19       46.82       50.26      1.05 o 
   0   9  19       14.26       13.72      0.69 o 
   1   9  19       46.48       49.24      1.04 o 
   2   9  19       18.17       15.21      0.50 o 
   3   9  19       33.14       43.97      1.22 o 
   0  10  19       13.74       15.34      0.65 o 
   0   0  20     1282.79     1251.08      9.86 o 
   1   0  20       83.91       72.59      1.87 o 
   2   0  20       99.76      101.22      1.70 o 
   3   0  20      185.95      198.59      2.30 o 
   4   0  20       46.26       46.20      1.18 o 
   5   0  20       54.13       57.06      1.36 o 
   6   0  20       89.47      113.16      1.63 o 
   7   0  20       56.15       67.31      1.85 o 
  -7   1  20       23.61       25.44      0.95 o 
  -6   1  20        3.73        3.85      0.40 o 
  -5   1  20       17.10       19.05      0.83 o 
  -4   1  20       96.24       99.00      1.70 o 
  -3   1  20       87.25       76.94      1.45 o 
  -2   1  20       36.47       36.21      1.20 o 
  -1   1  20      461.78      421.38      4.05 o 
   0   1  20       27.55       20.47      0.97 o 
   1   1  20      465.64      425.51      4.04 o 
   2   1  20       35.72       36.71      1.12 o 
   3   1  20       86.40       78.59      1.45 o 
   4   1  20       95.85       96.50      2.01 o 
   5   1  20       17.49       17.35      0.79 o 
   6   1  20        3.67        3.61      0.41 o 
   7   1  20       23.21       25.93      1.29 o 
  -7   2  20        0.27        0.27      0.56 o 
  -6   2  20        5.96        5.60      0.43 o 
  -5   2  20      107.03      108.69      1.96 o 
  -4   2  20       80.99       91.93      1.96 o 
  -3   2  20      133.15      147.15      1.99 o 
  -2   2  20       22.73       20.31      0.88 o 
  -1   2  20        7.45        6.54      0.57 o 
   0   2  20       64.90       67.29      1.64 o 
   1   2  20        7.41        7.51      0.59 o 
   2   2  20       22.55       20.41      0.86 o 
   3   2  20      134.72      147.69      2.45 o 
   4   2  20       80.14       89.49      1.94 o 
   5   2  20      106.02      107.08      1.98 o 
   6   2  20        5.90        5.48      0.53 o 
   7   2  20        0.28       -0.17      0.44 o 
  -6   3  20       34.82       36.25      1.34 o 
  -5   3  20       17.85       19.14      0.79 o 
  -4   3  20      105.88      116.77      2.16 o 
  -3   3  20      194.40      195.36      2.25 o 
  -2   3  20       25.72       25.69      0.89 o 
  -1   3  20       79.88       75.33      1.58 o 
   0   3  20       49.77       44.37      1.34 o 
   1   3  20       79.67       75.40      1.57 o 
   2   3  20       25.19       25.15      0.92 o 
   3   3  20      192.87      194.91      2.22 o 
   4   3  20      105.92      117.97      2.16 o 
   5   3  20       18.01       18.17      0.72 o 
   6   3  20       34.89       36.41      1.00 o 
  -6   4  20       28.54       37.67      1.07 o 
  -5   4  20        7.24        8.29      0.59 o 
  -4   4  20       23.46       24.35      1.17 o 
  -3   4  20       91.58       78.60      1.64 o 
  -2   4  20       21.45       23.51      0.91 o 
  -1   4  20       27.05       22.08      0.89 o 
   0   4  20        6.15        7.99      0.65 o 
   1   4  20       27.51       23.74      0.91 o 
   2   4  20       21.32       23.39      0.97 o 
   3   4  20       91.25       77.39      1.32 o 
   4   4  20       23.17       25.03      0.87 o 
   5   4  20        7.14        6.84      0.52 o 
   6   4  20       28.15       34.02      1.17 o 
  -6   5  20       23.49       26.74      0.95 o 
  -5   5  20       13.09       14.38      0.77 o 
  -4   5  20       81.49       83.32      2.20 o 
  -3   5  20        0.83        1.13      0.44 o 
  -2   5  20       44.72       42.83      1.22 o 
  -1   5  20       13.91       12.56      0.67 o 
   0   5  20        5.15        6.15      0.71 o 
   1   5  20       13.67       12.38      0.68 o 
   2   5  20       45.41       42.71      1.00 o 
   3   5  20        0.96        0.99      0.33 o 
   4   5  20       82.10       76.73      1.45 o 
   5   5  20       13.41       14.31      0.70 o 
   6   5  20       23.88       28.92      1.23 o 
  -5   6  20        3.02        1.58      0.36 o 
  -4   6  20       18.89       20.73      1.05 o 
  -3   6  20        6.87        4.73      0.49 o 
  -2   6  20       43.95       44.09      1.16 o 
  -1   6  20       89.70       91.32      1.71 o 
   0   6  20        1.68        1.21      0.40 o 
   1   6  20       90.69       90.25      1.58 o 
   2   6  20       44.00       45.45      1.05 o 
   3   6  20        7.11        6.41      0.41 o 
   4   6  20       19.18       21.87      0.69 o 
   5   6  20        3.04        2.35      0.34 o 
  -4   7  20        0.80        2.11      0.36 o 
  -3   7  20       14.04       16.15      0.88 o 
  -2   7  20        2.27        4.41      0.51 o 
  -1   7  20       30.24       31.58      1.15 o 
   0   7  20       40.49       44.65      1.31 o 
   1   7  20       30.61       32.24      0.93 o 
   2   7  20        2.24        4.48      0.38 o 
   3   7  20       13.86       15.71      0.56 o 
   4   7  20        0.80        1.37      0.29 o 
  -3   8  20        2.70        3.19      0.49 o 
  -2   8  20       22.68       23.65      0.88 o 
  -1   8  20       19.82       21.24      0.90 o 
   0   8  20       18.48       18.99      0.73 o 
   1   8  20       20.07       20.86      0.76 o 
   2   8  20       22.40       21.99      0.66 o 
   3   8  20        2.70        2.07      0.43 o 
  -2   9  20       82.68       81.67      2.71 o 
  -1   9  20        7.94        8.14      0.48 o 
   0   9  20        4.11        6.04      0.57 o 
   1   9  20        7.78        7.60      0.42 o 
   2   9  20       82.36       81.61      2.74 o 
   1   0  21        6.40        4.75      0.59 o 
   2   0  21       51.86       49.98      1.23 o 
   3   0  21       10.08        7.59      0.52 o 
   4   0  21       81.57       78.99      1.44 o 
   5   0  21       60.03       61.03      1.29 o 
   6   0  21       12.63       15.36      0.53 o 
  -6   1  21       27.87       29.76      0.90 o 
  -5   1  21       42.92       49.77      1.05 o 
  -4   1  21       34.72       37.11      1.11 o 
  -3   1  21      140.35      143.05      1.88 o 
  -2   1  21      157.10      152.17      2.02 o 
  -1   1  21       49.16       44.32      1.34 o 
   0   1  21       70.75       71.60      1.69 o 
   1   1  21       47.58       44.29      1.33 o 
   2   1  21      158.96      153.57      2.01 o 
   3   1  21      141.26      142.28      1.86 o 
   4   1  21       34.07       37.96      1.22 o 
   5   1  21       42.95       48.82      1.14 o 
   6   1  21       27.94       29.66      0.86 o 
  -6   2  21       30.48       33.38      0.80 o 
  -5   2  21        9.87       10.52      0.65 o 
  -4   2  21       50.41       55.11      1.46 o 
  -3   2  21       63.23       71.92      1.35 o 
  -2   2  21       18.17       17.68      0.75 o 
  -1   2  21       25.03       25.18      0.94 o 
   0   2  21       88.07       86.36      2.08 o 
   1   2  21       25.14       25.24      1.02 o 
   2   2  21       18.21       16.60      0.84 o 
   3   2  21       62.99       73.28      1.54 o 
   4   2  21       50.90       54.31      1.61 o 
   5   2  21        9.84       11.50      0.68 o 
   6   2  21       30.44       35.30      1.01 o 
  -6   3  21       10.04        9.27      0.64 o 
  -5   3  21       20.72       23.39      0.72 o 
  -4   3  21        2.91        2.95      0.51 o 
  -3   3  21        8.67       11.75      0.64 o 
  -2   3  21       22.84       24.03      0.83 o 
  -1   3  21       79.13       75.26      1.53 o 
   0   3  21      177.63      174.47      2.50 o 
   1   3  21       80.12       76.66      1.65 o 
   2   3  21       23.45       24.64      1.01 o 
   3   3  21        8.58       11.14      0.61 o 
   4   3  21        2.91        3.50      0.50 o 
   5   3  21       21.14       23.36      0.79 o 
   6   3  21       10.40        9.87      0.83 o 
  -5   4  21       11.26       12.06      0.68 o 
  -4   4  21       44.89       44.99      1.41 o 
  -3   4  21       92.47      100.36      1.87 o 
  -2   4  21      207.20      223.76      2.96 o 
  -1   4  21        6.11        3.89      0.46 o 
   0   4  21      298.30      290.96      3.15 o 
   1   4  21        5.91        5.16      0.47 o 
   2   4  21      207.10      230.06      2.50 o 
   3   4  21       92.97      102.92      1.49 o 
   4   4  21       44.66       45.43      1.23 o 
   5   4  21       11.31        9.85      0.51 o 
  -5   5  21       30.21       31.09      0.92 o 
  -4   5  21        1.04        1.31      0.49 o 
  -3   5  21       48.85       51.58      1.18 o 
  -2   5  21       65.19       73.75      1.65 o 
  -1   5  21        3.33        4.47      0.55 o 
   0   5  21       65.14       69.47      1.40 o 
   1   5  21        3.47        3.22      0.44 o 
   2   5  21       64.85       73.36      1.50 o 
   3   5  21       48.52       48.74      1.06 o 
   4   5  21        1.00        0.22      0.34 o 
   5   5  21       30.00       32.04      0.95 o 
  -4   6  21        5.96        5.77      0.55 o 
  -3   6  21        0.74        2.07      0.66 o 
  -2   6  21        1.22        2.73      0.44 o 
  -1   6  21       50.72       51.19      1.21 o 
   0   6  21       33.79       39.09      1.01 o 
   1   6  21       51.26       50.76      1.12 o 
   2   6  21        1.25        2.31      0.38 o 
   3   6  21        0.74        1.56      0.31 o 
   4   6  21        5.97        5.12      0.41 o 
  -3   7  21       10.66       17.83      1.56 o 
  -2   7  21       87.76       93.27      1.49 o 
  -1   7  21       19.27       20.04      0.74 o 
   0   7  21       21.87       22.09      0.88 o 
   1   7  21       19.21       20.17      0.76 o 
   2   7  21       87.34       92.40      1.19 o 
   3   7  21       10.79       16.09      0.63 o 
  -2   8  21       30.26       34.11      2.16 o 
  -1   8  21        5.47        4.75      0.42 o 
   0   8  21        6.17        6.18      0.44 o 
   1   8  21        5.28        3.77      0.36 o 
   2   8  21       30.44       33.11      1.34 o 
   0   0  22      166.39      145.51      3.24 o 
   1   0  22       18.36       16.04      0.77 o 
   2   0  22       49.41       49.18      1.12 o 
   3   0  22       29.32       31.68      0.87 o 
   4   0  22        9.09        8.62      0.65 o 
   5   0  22      146.86      163.14      1.82 o 
   6   0  22        1.70        1.56      0.77 o 
  -5   1  22       17.12       16.18      0.80 o 
  -4   1  22       67.32       73.40      1.40 o 
  -3   1  22       41.27       41.63      0.93 o 
  -2   1  22       86.91       84.86      1.56 o 
  -1   1  22       23.67       24.45      0.99 o 
   0   1  22        7.22        7.30      0.63 o 
   1   1  22       23.89       24.33      0.98 o 
   2   1  22       86.83       83.27      1.54 o 
   3   1  22       41.63       42.51      0.99 o 
   4   1  22       67.46       75.77      1.56 o 
   5   1  22       17.42       16.32      0.64 o 
  -5   2  22        2.77        4.38      0.36 o 
  -4   2  22       37.18       33.69      1.24 o 
  -3   2  22       67.08       65.86      1.29 o 
  -2   2  22       22.02       22.59      0.79 o 
  -1   2  22       41.17       48.10      1.21 o 
   0   2  22        3.38        3.49      0.66 o 
   1   2  22       41.90       48.15      1.51 o 
   2   2  22       22.22       24.33      0.93 o 
   3   2  22       66.76       67.29      1.38 o 
   4   2  22       37.46       34.09      2.34 o 
   5   2  22        2.78        4.27      0.39 o 
  -5   3  22       59.00       66.04      1.33 o 
  -4   3  22       83.95       91.75      1.63 o 
  -3   3  22       38.33       36.45      0.95 o 
  -2   3  22       10.45        9.94      0.61 o 
  -1   3  22       19.87       23.31      0.95 o 
   0   3  22       72.91       73.43      1.58 o 
   1   3  22       19.79       22.38      1.01 o 
   2   3  22       10.10        9.29      0.63 o 
   3   3  22       38.35       37.26      1.04 o 
   4   3  22       83.61       88.68      1.60 o 
   5   3  22       59.13       66.37      1.82 o 
  -5   4  22       19.02       20.11      0.86 o 
  -4   4  22       23.14       24.60      1.10 o 
  -3   4  22       13.92       11.42      0.68 o 
  -2   4  22       24.79       26.23      1.01 o 
  -1   4  22       24.49       23.56      0.90 o 
   0   4  22       35.15       30.32      0.94 o 
   1   4  22       24.16       21.39      0.79 o 
   2   4  22       24.47       27.37      0.93 o 
   3   4  22       13.72       11.19      0.65 o 
   4   4  22       22.91       24.43      0.82 o 
   5   4  22       19.24       19.85      1.25 o 
  -4   5  22       32.11       38.78      1.30 o 
  -3   5  22       13.27       16.81      0.69 o 
  -2   5  22       98.38      105.59      2.02 o 
  -1   5  22        2.43        1.76      0.44 o 
   0   5  22      171.12      177.81      2.74 o 
   1   5  22        2.23        3.04      0.47 o 
   2   5  22       98.04      104.69      1.63 o 
   3   5  22       13.39       16.88      0.58 o 
   4   5  22       32.26       38.76      1.04 o 
  -3   6  22       42.82       47.68      2.22 o 
  -2   6  22       15.91       19.17      0.83 o 
  -1   6  22        3.68        6.12      0.57 o 
   0   6  22       55.58       53.10      1.05 o 
   1   6  22        3.50        5.84      0.47 o 
   2   6  22       15.93       18.48      0.68 o 
   3   6  22       42.77       48.41      1.36 o 
  -2   7  22       29.29       29.39      0.87 o 
  -1   7  22        3.69        4.66      0.38 o 
   0   7  22       16.93       19.82      0.67 o 
   1   7  22        3.88        5.36      0.46 o 
   2   7  22       29.17       31.14      0.91 o 
   1   0  23       36.70       31.64      0.96 o 
   2   0  23        0.47        1.51      0.37 o 
   3   0  23        1.20        0.33      0.30 o 
   4   0  23       28.33       39.43      1.08 o 
   5   0  23        1.52        1.80      0.35 o 
  -5   1  23       12.25       11.94      0.69 o 
  -4   1  23       50.66       50.59      1.54 o 
  -3   1  23       24.07       25.95      0.79 o 
  -2   1  23        0.44        0.48      0.33 o 
  -1   1  23       50.86       52.61      1.22 o 
   0   1  23        2.84        2.08      0.43 o 
   1   1  23       51.02       53.44      1.21 o 
   2   1  23        0.37        0.51      0.36 o 
   3   1  23       23.77       25.25      0.70 o 
   4   1  23       51.17       51.19      1.32 o 
   5   1  23       12.24       13.85      0.74 o 
  -5   2  23        7.82       10.26      1.50 o 
  -4   2  23       98.34      111.53      1.66 o 
  -3   2  23        3.35        2.99      0.50 o 
  -2   2  23        7.41        5.27      0.43 o 
  -1   2  23        7.32        8.26      0.56 o 
   0   2  23       34.19       35.13      1.09 o 
   1   2  23        7.22        9.44      0.59 o 
   2   2  23        7.42        5.07      0.48 o 
   3   2  23        3.29        4.23      0.41 o 
   4   2  23       97.49      108.61      1.69 o 
   5   2  23        7.86        9.46      0.77 o 
  -4   3  23       30.54       32.05      1.01 o 
  -3   3  23       38.64       43.36      1.09 o 
  -2   3  23        4.48        4.26      0.48 o 
  -1   3  23        5.06        3.33      0.46 o 
   0   3  23       63.70       60.67      1.50 o 
   1   3  23        4.76        3.52      0.43 o 
   2   3  23        4.51        4.78      0.43 o 
   3   3  23       38.51       43.74      1.31 o 
   4   3  23       30.87       33.99      1.24 o 
  -4   4  23        1.21        1.16      0.47 o 
  -3   4  23       33.59       38.02      0.99 o 
  -2   4  23       63.07       66.52      1.39 o 
  -1   4  23        1.96        2.02      0.37 o 
   0   4  23        4.02        6.74      0.52 o 
   1   4  23        1.89        1.71      0.37 o 
   2   4  23       63.27       67.89      1.27 o 
   3   4  23       33.45       37.80      1.09 o 
   4   4  23        1.18        1.20      0.38 o 
  -3   5  23        8.36       10.16      1.10 o 
  -2   5  23       45.62       52.55      1.16 o 
  -1   5  23      124.72      132.49      1.69 o 
   0   5  23        9.63       10.22      0.56 o 
   1   5  23      124.53      130.25      1.43 o 
   2   5  23       44.84       51.33      0.95 o 
   3   5  23        8.31        9.39      0.68 o 
  -2   6  23       30.02       31.42      0.89 o 
  -1   6  23       40.96       43.35      1.38 o 
   0   6  23       12.66       11.71      0.59 o 
   1   6  23       41.08       45.12      1.08 o 
   2   6  23       29.91       31.21      1.04 o 
   0   0  24       84.64       86.98      1.63 o 
   1   0  24        3.97        3.29      0.37 o 
   2   0  24        5.73        6.06      0.42 o 
   3   0  24       27.89       25.91      0.63 o 
   4   0  24       50.27       58.31      1.41 o 
  -4   1  24       85.93       94.40      1.99 o 
  -3   1  24        9.03       10.50      0.55 o 
  -2   1  24       11.10       10.75      0.54 o 
  -1   1  24        9.32        8.01      0.51 o 
   0   1  24        7.50        8.62      0.53 o 
   1   1  24        9.27       10.16      0.55 o 
   2   1  24       10.88       10.78      0.53 o 
   3   1  24        9.09        9.89      0.68 o 
   4   1  24       85.23       95.67      1.55 o 
  -4   2  24       38.39       40.85      1.16 o 
  -3   2  24        0.24        0.92      0.41 o 
  -2   2  24       11.81       14.85      0.63 o 
  -1   2  24       30.87       29.42      0.83 o 
   0   2  24       40.17       45.00      1.10 o 
   1   2  24       30.09       25.05      0.84 o 
   2   2  24       11.92       15.60      0.64 o 
   3   2  24        0.27        0.31      0.53 o 
   4   2  24       38.82       41.68      1.01 o 
  -3   3  24        2.60        1.07      0.42 o 
  -2   3  24        3.70        4.41      0.45 o 
  -1   3  24       64.52       65.35      1.35 o 
   0   3  24        0.12        0.71      0.34 o 
   1   3  24       64.29       65.31      1.14 o 
   2   3  24        3.67        3.90      0.38 o 
   3   3  24        2.51        1.21      0.45 o 
  -3   4  24        2.59        2.95      0.79 o 
  -2   4  24        6.17        7.31      0.53 o 
  -1   4  24        4.54        4.76      0.49 o 
   0   4  24       23.35       24.99      0.78 o 
   1   4  24        4.62        4.65      0.37 o 
   2   4  24        6.09        6.50      0.41 o 
   3   4  24        2.46        1.48      0.38 o 
  -2   5  24        1.83        2.23      0.71 o 
  -1   5  24        0.52        0.27      0.32 o 
   0   5  24       23.95       21.96      0.59 o 
   1   5  24        0.49        0.43      0.34 o 
   2   5  24        1.87        1.50      0.56 o 
   1   0  25       18.71       23.71      0.68 o 
   2   0  25       58.93       70.06      1.05 o 
   3   0  25        3.17        2.71      0.55 o 
  -3   1  25       48.53       63.20      2.45 o 
  -2   1  25       50.29       52.61      0.97 o 
  -1   1  25        0.33        0.19      0.35 o 
   0   1  25        3.31        3.47      0.31 o 
   1   1  25        0.36        0.22      0.25 o 
   2   1  25       50.48       53.04      0.90 o 
   3   1  25       47.70       63.98      1.44 o 
  -2   2  25       15.29       14.52      0.58 o 
  -1   2  25       19.29       24.20      0.80 o 
   0   2  25        0.07        0.00      0.31 o 
   1   2  25       18.85       23.47      0.65 o 
   2   2  25       15.43       15.47      0.65 o 
  -2   3  25       11.12       11.50      0.83 o 
  -1   3  25       29.76       28.40      0.82 o 
   0   3  25        5.38        4.95      0.43 o 
   1   3  25       29.56       29.09      0.73 o 
   2   3  25       10.91       11.60      1.36 o 
  -1   4  25        7.80        8.48      1.02 o 
   0   4  25       47.40       54.30      1.17 o 
   1   4  25        7.52        5.75      0.86 o 
   0   0  26       18.67       15.86      0.95 o 
   1   0  26        0.21        0.06      0.58 o 
   0   1  26       10.44        9.31      0.54 o 
                                                 
